# Supplementary material for: Facial Skin Microbiome Composition and Functional Shift with Aging
Source: Microorganisms. 2024 May 18;12(5):1021. doi: 10.3390/microorganisms12051021 (PMC11124346; doi:10.3390/microorganisms12051021)
Supplement: Supplementary file 1 [file microorganisms-12-01021-s001.zip › microorganisms-2873879-supplementary/supplementary Table S1.xlsx]

## Sheet: Species
index	k__Archaea;p__Euryarchaeota;c__Methanobacteria;o__Methanobacteriales;f__Methanobacteriaceae;g__Methanobrevibacter;s__Methanobrevibacter_smithii	k__Bacteria;p__Acidobacteria;c__Acidobacteriia;o__Acidobacteriales;f__Acidobacteriaceae;g__Granulicella;s__Granulicella_unclassified	k__Bacteria;p__Actinobacteria;c__Actinobacteria;o__Actinomycetales;f__Actinomycetaceae;g__Actinobaculum;s__Actinobaculum_massiliense	k__Bacteria;p__Actinobacteria;c__Actinobacteria;o__Actinomycetales;f__Actinomycetaceae;g__Actinobaculum;s__Actinobaculum_schaalii	k__Bacteria;p__Actinobacteria;c__Actinobacteria;o__Actinomycetales;f__Actinomycetaceae;g__Actinobaculum;s__Actinobaculum_sp_oral_taxon_183	k__Bacteria;p__Actinobacteria;c__Actinobacteria;o__Actinomycetales;f__Actinomycetaceae;g__Actinobaculum;s__Actinobaculum_unclassified	k__Bacteria;p__Actinobacteria;c__Actinobacteria;o__Actinomycetales;f__Actinomycetaceae;g__Actinomyces;s__Actinomyces_cardiffensis	k__Bacteria;p__Actinobacteria;c__Actinobacteria;o__Actinomycetales;f__Actinomycetaceae;g__Actinomyces;s__Actinomyces_europaeus	k__Bacteria;p__Actinobacteria;c__Actinobacteria;o__Actinomycetales;f__Actinomycetaceae;g__Actinomyces;s__Actinomyces_graevenitzii	k__Bacteria;p__Actinobacteria;c__Actinobacteria;o__Actinomycetales;f__Actinomycetaceae;g__Actinomyces;s__Actinomyces_johnsonii	k__Bacteria;p__Actinobacteria;c__Actinobacteria;o__Actinomycetales;f__Actinomycetaceae;g__Actinomyces;s__Actinomyces_massiliensis	k__Bacteria;p__Actinobacteria;c__Actinobacteria;o__Actinomycetales;f__Actinomycetaceae;g__Actinomyces;s__Actinomyces_naeslundii	k__Bacteria;p__Actinobacteria;c__Actinobacteria;o__Actinomycetales;f__Actinomycetaceae;g__Actinomyces;s__Actinomyces_neuii	k__Bacteria;p__Actinobacteria;c__Actinobacteria;o__Actinomycetales;f__Actinomycetaceae;g__Actinomyces;s__Actinomyces_odontolyticus	k__Bacteria;p__Actinobacteria;c__Actinobacteria;o__Actinomycetales;f__Actinomycetaceae;g__Actinomyces;s__Actinomyces_oris	k__Bacteria;p__Actinobacteria;c__Actinobacteria;o__Actinomycetales;f__Actinomycetaceae;g__Actinomyces;s__Actinomyces_sp_HPA0247	k__Bacteria;p__Actinobacteria;c__Actinobacteria;o__Actinomycetales;f__Actinomycetaceae;g__Actinomyces;s__Actinomyces_timonensis	k__Bacteria;p__Actinobacteria;c__Actinobacteria;o__Actinomycetales;f__Actinomycetaceae;g__Actinomyces;s__Actinomyces_turicensis	k__Bacteria;p__Actinobacteria;c__Actinobacteria;o__Actinomycetales;f__Actinomycetaceae;g__Actinomyces;s__Actinomyces_urogenitalis	k__Bacteria;p__Actinobacteria;c__Actinobacteria;o__Actinomycetales;f__Actinomycetaceae;g__Actinomyces;s__Actinomyces_viscosus	k__Bacteria;p__Actinobacteria;c__Actinobacteria;o__Actinomycetales;f__Actinomycetaceae;g__Mobiluncus;s__Mobiluncus_curtisii	k__Bacteria;p__Actinobacteria;c__Actinobacteria;o__Actinomycetales;f__Actinomycetaceae;g__Mobiluncus;s__Mobiluncus_unclassified	k__Bacteria;p__Actinobacteria;c__Actinobacteria;o__Actinomycetales;f__Actinomycetaceae;g__Varibaculum;s__Varibaculum_cambriense	k__Bacteria;p__Actinobacteria;c__Actinobacteria;o__Actinomycetales;f__Brevibacteriaceae;g__Brevibacterium;s__Brevibacterium_casei	k__Bacteria;p__Actinobacteria;c__Actinobacteria;o__Actinomycetales;f__Brevibacteriaceae;g__Brevibacterium;s__Brevibacterium_linens	k__Bacteria;p__Actinobacteria;c__Actinobacteria;o__Actinomycetales;f__Brevibacteriaceae;g__Brevibacterium;s__Brevibacterium_massiliense	k__Bacteria;p__Actinobacteria;c__Actinobacteria;o__Actinomycetales;f__Brevibacteriaceae;g__Brevibacterium;s__Brevibacterium_mcbrellneri	k__Bacteria;p__Actinobacteria;c__Actinobacteria;o__Actinomycetales;f__Brevibacteriaceae;g__Brevibacterium;s__Brevibacterium_unclassified	k__Bacteria;p__Actinobacteria;c__Actinobacteria;o__Actinomycetales;f__Corynebacteriaceae;g__Corynebacterium;s__Corynebacterium_accolens	k__Bacteria;p__Actinobacteria;c__Actinobacteria;o__Actinomycetales;f__Corynebacteriaceae;g__Corynebacterium;s__Corynebacterium_ammoniagenes	k__Bacteria;p__Actinobacteria;c__Actinobacteria;o__Actinomycetales;f__Corynebacteriaceae;g__Corynebacterium;s__Corynebacterium_amycolatum	k__Bacteria;p__Actinobacteria;c__Actinobacteria;o__Actinomycetales;f__Corynebacteriaceae;g__Corynebacterium;s__Corynebacterium_aurimucosum	k__Bacteria;p__Actinobacteria;c__Actinobacteria;o__Actinomycetales;f__Corynebacteriaceae;g__Corynebacterium;s__Corynebacterium_bovis	k__Bacteria;p__Actinobacteria;c__Actinobacteria;o__Actinomycetales;f__Corynebacteriaceae;g__Corynebacterium;s__Corynebacterium_callunae	k__Bacteria;p__Actinobacteria;c__Actinobacteria;o__Actinomycetales;f__Corynebacteriaceae;g__Corynebacterium;s__Corynebacterium_durum	k__Bacteria;p__Actinobacteria;c__Actinobacteria;o__Actinomycetales;f__Corynebacteriaceae;g__Corynebacterium;s__Corynebacterium_genitalium	k__Bacteria;p__Actinobacteria;c__Actinobacteria;o__Actinomycetales;f__Corynebacteriaceae;g__Corynebacterium;s__Corynebacterium_glucuronolyticum	k__Bacteria;p__Actinobacteria;c__Actinobacteria;o__Actinomycetales;f__Corynebacteriaceae;g__Corynebacterium;s__Corynebacterium_glutamicum	k__Bacteria;p__Actinobacteria;c__Actinobacteria;o__Actinomycetales;f__Corynebacteriaceae;g__Corynebacterium;s__Corynebacterium_jeikeium	k__Bacteria;p__Actinobacteria;c__Actinobacteria;o__Actinomycetales;f__Corynebacteriaceae;g__Corynebacterium;s__Corynebacterium_kroppenstedtii	k__Bacteria;p__Actinobacteria;c__Actinobacteria;o__Actinomycetales;f__Corynebacteriaceae;g__Corynebacterium;s__Corynebacterium_lipophiloflavum	k__Bacteria;p__Actinobacteria;c__Actinobacteria;o__Actinomycetales;f__Corynebacteriaceae;g__Corynebacterium;s__Corynebacterium_massiliense	k__Bacteria;p__Actinobacteria;c__Actinobacteria;o__Actinomycetales;f__Corynebacteriaceae;g__Corynebacterium;s__Corynebacterium_mastitidis	k__Bacteria;p__Actinobacteria;c__Actinobacteria;o__Actinomycetales;f__Corynebacteriaceae;g__Corynebacterium;s__Corynebacterium_matruchotii	k__Bacteria;p__Actinobacteria;c__Actinobacteria;o__Actinomycetales;f__Corynebacteriaceae;g__Corynebacterium;s__Corynebacterium_propinquum	k__Bacteria;p__Actinobacteria;c__Actinobacteria;o__Actinomycetales;f__Corynebacteriaceae;g__Corynebacterium;s__Corynebacterium_pseudodiphtheriticum	k__Bacteria;p__Actinobacteria;c__Actinobacteria;o__Actinomycetales;f__Corynebacteriaceae;g__Corynebacterium;s__Corynebacterium_pseudogenitalium	k__Bacteria;p__Actinobacteria;c__Actinobacteria;o__Actinomycetales;f__Corynebacteriaceae;g__Corynebacterium;s__Corynebacterium_pyruviciproducens	k__Bacteria;p__Actinobacteria;c__Actinobacteria;o__Actinomycetales;f__Corynebacteriaceae;g__Corynebacterium;s__Corynebacterium_resistens
0036_0662_R	0	0	0	0	0	0	0	0	0	0	0	0	0	0	0	0	0	0	0	0	0	0	0	0	0	0	0	0	0.0002189	0	0	0	0.0040421	0	0	0	0	0	0	0.128676	0	0	0	9.18e-05	0	0	0	0	0
0037_6529_R	0	0	0	0	0	0	0	0	0	0	0	0	0	0	0	0	0	0	0	0	0	0	0	0	0	5.58e-05	0	0.0004188	0	0	0.0003222	0	0	0	0	0	0	0	0	0.000138	0	0	0	7.1e-05	0	0	0	0	0
0038_0014_R	0	0	0	0	0	0	0	0	0	0	0	0	0	0	0	0	0	0	0	0	0	0	0	0	0	0	0	0	4.91e-05	0	0	0	0	0	0	0	0	0	0	0	0	0	0	0	0	0	0	0	0
0039_1375_R	0	0	0	0	0	0	0	0	0	0	0	0	0	0	1.04e-05	0	0	0	0	3.6e-05	0	0	0	0	0	0	0	0	0	0	0	0	3.2e-06	0	0	0	0	0	0	6.6e-06	0	0	0	0.0003499	0	0	2.6e-06	0	0
0004_6510_R	0	0	0	0	0	0	0	0	0	0	0	0	0	0	0.0006945	0	0	0	0	0.0005636	0	0	5.8e-06	0	0	0	0	0	0	0	0	0.0009741	0	0	0	0	0	0	0	0.0001488	0	0	0	0.0028218	0	0	0.0002744	0.0006232	0
0040_2721_R	0	0	0	0	0	0	0	0	0	0	0	0	0	0	0	0	0	0	0	9.86e-05	0	0	0	0	0	0	0	0	0.0005135	0	0	0	0.0054123	0	0	0	0	0	0	0.108365	0	0	0	0.0007026	0.001023	0	0	0	0
0041_1036_R	0	0	0	0	0	0	0	0	0	0	0	0	0	0	0	0	0	0	0	0	0	0	0	0	0	0	0	0	0	0	0	0	0.0641434	0	0	0	0	0	0	0.0023431	0	0	0	0.0007395	0	0	0	0	0
0042_0059_R	0	0	0	0	0	0	0	0	0	0	0	0	0	0	0	0	0	0	0	0	0	0	0	0	0	0	0	0	0	0	0	0	0	0	0	0	0	0	0	3.23e-05	0	0	0	3.39e-05	0	0	0	0	0
0043_1432_R	0	0	0	0	0	0	0	0	0	0	0	0	0	0	0	0	0	0	0	0	0	0	0	0	0	0	0	0	0	0	0	0	0	0	0	0	0	0	0	0.0212018	0	0	0.0014801	0.000196	0	0	0	0	0
0045_0804_R	0	0	0	0	0	0	0	0	0.0004016	0	0	0	0	0	0	0	0	0	0	3.68e-05	0	0	0	0	0	0	0	0	0	0	0	0	0	0	0	0	0	0	0	0.000326	0	0	0.0074329	0.0026862	0	7.74e-05	0.0004102	0	0
0046_7588_R	0	0	0	0	0	0	0	0	0	0	0	0	0	0	0	0	0	0	0	0	0	0	0	0	0	0	0	0	0	0	0	0	0	0	0	0	0	0	0	0	0	0	0	0	0	0	0	0	0
0047_0790_R	0	0	0	0	0	0	0	0	0	0	0	0	0	0	0	0	0	0	0	0	0	0	0	0	0	0	0	0.0109946	0	0	0	0	0.462358	0	0	0	0	0	0	0.0029482	0	0	0	0	0	0	0	0	0
0048_0030_R	0	0	0	0	0	0	0	0	0	0	0	0	0	0	0	0	0	0	0	0	0	0	0	0	0	0	0	0	0	0	0	0	0	0	0	0	0	0	0	3.05e-05	0	1.99e-05	0	0	0.0006057	8.94e-05	0.0002122	0	0
0049_4159_R	0	0	0	0	0	0	0	0	0	0	0.0001774	3.16e-05	0	0.0010588	0.0004156	0	0	0	0	0.0002236	2.69e-05	0	0	0	0	0	0	0	0	0	1.44e-05	0	0	0	0.0003853	4.8e-06	0	0	0	0.0003558	0	0	0.0001338	0.0011111	0	0	0.0005135	0	0
0006_0817_R	0	0	0	0	0	0	0	0	0	2.62e-05	9.27001e-05	7.26e-05	0	0	0.0003474	0	0	0	0	0.0003144	0	0	0	0	0	0	0	0	0.0219796	0	0	0	0	0	0.000383	0	0	0	0	0.473369	0	0	0	0.0002928	0.0001369	0	0.0003244	0	0
0050_0493_R	0	0	0	0	0	0	0	0	0	0	0.000328	0	0	0.0012769	0	0	0	0	0	0.0004416	0	0	0	0	0	0	0	0	0	0	4.98e-05	0	0.0069186	0	0	0	0	0	0	0.0009852	0	0	0	0.0139813	0	0	0	0	0
0051_1536_R	0	0	0	0	0	0	0	0	0	0	0	0	0	0.0006767	0	0	0	0	0	0	0	0	0	0	0	0	0	0	0.0012719	0	0	0	0	0	0	0	0	0	0	0	0	0	0	0	0	0	0	0	0
0053_0129_R	0	0	0	0	0	0	0	0	0	0	0	0	0	0	0	0	0	0	0	0	0	0	0	0	0	0	0	0	0	0	0	0	0	0	0	0	0	0	0	0.0008386	0	0	0	0	0	0	0	0	0
0054_3090_R	0	0	0	0	0	0	0	0	0	0	0	0	0	0	0	0	0	0	0	0	0	0	0	0	0	0	0	0	2.2e-05	0	0	0	0	0	0	0	0	0	0	0.025221	0	0	0	3.24e-05	0	0	0.0001692	0	0
0055_0916_R	0	0	0	0	0	0	0	0	6.4e-06	0	0	0	0	0	0	0	0	0	0	5.72e-05	0	0	0	0	0	0	0	0	0	0	1.17e-05	0	0.0850388	0	0	0	0	0	0	0.0009705	0.0056454	0	0	0.0003289	0	0	0	0	0
0056_6471_R	0	0	0	0	0	0	0	0	0.0001543	0	0	0.0005354	0.000792999	0.0036648	0.0044103	0	0	0	0	0.000847699	0	0	0.0015413	0	0	0	0	0	9.93999e-05	0	0.000233	0.0004311	0.0003833	0	0.0025063	0	0	0	0	0.31072	0	0.002453	0	0.000756499	0	0	0.0005177	0	0
0057_2967_R	0	0	0	0	0	0	0	0	0	0	0	0	0.0010812	0	0	0	0	0	0	0.0001031	0	0	0	0	0	0	0	0	0	0	0	0	0	0	0	0	0	0	0	0.0005072	0	0.0014336	0	0	0	0	0.001734	0	0
0059_6547_R	0	0	0	0	0	0	0	0	0	0	0	0	0	0	0	0	0	0	0	0	0	0	0	0	0	0	0	0	0	0	0	0	0	0	0	0	0	0	0	0.0014674	0	0	0	0	0	0	0.0021516	0	0
0007_5278_R	0	0	0	0	0	0	0	0	0	0	0	0	0	0	0	0	0	0	0	0	0	0	0	0	0	0	0	0	0	0	0	0	0.0040698	0	0	0	0	0	0.0002614	0.335178	0	0	0	5.24e-05	0	0	0.0016482	0	0
0060_1410_R	0	0	0	0	0	0	0	0	6.34e-05	0	0	0	0	0	0	0	0	0	0	0	0	0	0	0	0	0	0	0	0	0	0	0.000536	0	0	0	0	0	0	0	0.580249	0	0	0	0	0	0	0.0007916	0	0
0061_0866_R	0	0	0	0	0	0	0	0	0	0	0	0	0	0	0	0	0	0	0	0	0	0	0	0	0	0	0	0	0	0	0	0	0	0	0	0	0	0	0	0.0127369	0	0	0	0	0	0	0	0	0
0062_0772_R	0	0	0	0	0	0	0	0	0.0004001	0.0008674	0.0037214	0.003629	0	0.0089533	0.0013499	0	0	0	0	0.0036893	0	0	0	0	0	0	0	0	0	0	3.53e-05	0	0	0	0.018752	0	0	0	0	0.0001683	0	0.0017316	0	0.0390694	0	0	0.0006144	0	0
0063_1116_R	0	0	0	0	0	0	0	0	0	9.97e-05	2.96e-05	2.3e-06	0	0	0	0	0	0	0	8.3e-06	0	2.14e-05	0.0004312	0	0	7.95e-05	0.00234	0	0.0024928	0	0	3.81e-05	0	0	2.56e-05	0	0	0	0.002375	0.0234081	0	0.0018278	0	0.0012598	0	0	0.0024292	0	0
0064_7575_R	0	0	0	0	0	0	0	0	0	0	0	0	0.0115184	0	0	0	0	0	0	0	0	0.0001904	0.001245	0	0	0	0	0	0	0	0	0	0	0	0.0014937	0	0	0	0	0	0	0	0	0.0026537	0	0.0003927	0.0009801	0.0069162	0
0065_0855_R	0	0	0	0	0	0	0	0	0	0	0	0	0	0	0	0	0	0	0	0	0	0	0	0	0	0	0	0	0	0	0	0	0	0	0	0	0	0	0	0	0	0	0	0.0009548	0	0	0	0	0
0066_0872_R	0	0	0	0	0	0	0	0	0	0	0	0	0	0	0	0	0	0	0	0	0	0	0	0	0	0	0	0	9.44e-05	0	0	0	0	0	0	0	0	0	0	4.37e-05	0	0	0	0	0	0	4.21e-05	0	0
0067_0934_R	0	0	0	0	0	0	0	0	0	0	0	0	0	0	7.2e-05	0	0	0	0	5.12e-05	0	0	0	0	0	0	0	0.0001771	1.85e-05	0	0	0	0	0	9.95e-05	0	0	0	1.88e-05	0.0015734	0	0	0	2.74e-05	0	0	0.0001104	0	0
0068_7602_R	0	0	0	0	0	0	0	0	0	0	0	0	0	0	0	0	0	0	0	7.39e-05	0	0	0	0	0	0	0	0	0	0	0	0	0	0	0	0	0	0	0	3.47e-05	0	0	0	0	0	0	0	0	0
0009_1378_R	0	0	0	0	0	0	0	0	0	0	0	0	0	0	0	0	0	0	0	0	0	0	0	0	0	0	0	0	0	0	0	0	0	0	0	0	0	0	0	0.0004821	0	0	0	0	0	0	0.0002836	0	0
0070_6416_R	0	0	0	0	0	0	0	0	0	0	0	0	0	0	0	0	0	0	0	0.0001219	0	0	0	0	0	0	0	0	0	0	0	0	0	0	0	0	0	0	0	0	0	0	0	0	0.0020525	0	0	0	0
0071_1202_R	0	0	0	0	0	0	0	0	0	0	1.69e-05	0	0	1.5e-06	3.2e-06	0	0	0	0	1.29e-05	0	0	6.4e-06	0	0	0	0	0	1.22e-05	0	0	0	0	0	0	0	0	0	0	1.9e-06	0	0	0	0.0002683	0	0	2.9e-06	0	0
0072_0349_R	0	0	0	0	0	0	0	0	0	0	0	0	0.0017591	0	0	0	0	0	0	0	0	0	0.000536	0	0	0	0	0	0	0	0	0	0	0	0	0	0	0	0	0.0019029	0	0	0	0	0	0	0.0022539	0.0004389	0
0074_0822_R	0	0	0	0	0	0	0	0	0	0	0	0	0	0	0	0	0	0	0	0	0	0	0	0	0	0	0	0	0	0	0	0	0	0	0	0	0	0	0	0	0	0	0	0	0	0	0	0	0
0075_0788_R	0	0	0	0	0	0	0	0	0	0	0	0	0	0	0	0	0	0	0	0	0	0	0	0	0	0	0	0	2.29e-05	0	5.93e-05	0	0	0	0	0	0	0	0	0	0	0	0	0.0001613	0	0	0.0003328	0	0
0076_0557_R	0	0	0	0	0	0	0	0	0	0	0	0	0	0	0	0	0	0	0	0	0	0	0	0	0	0	0	0	0	0	0	0	0	0	0	0	0	0	0	0	0	0	0	0	0	0	0	0	0
0077_1500_R	0	0	0	0	0	0	0	2.36e-05	0	3.78e-05	0.0001045	1.71e-05	1.47e-05	3.98e-05	6.69e-05	0	0	0	0	7.54e-05	0	0	7.29e-05	0	0	0	0	0	4.01e-05	0	1.32e-05	0	0	0	1.7e-06	0	0	0	0	0	0	0	0	0.0004188	0	0	4.15e-05	0	0
0078_1435_R	0	0	0	0	0	0	0	0	0	0	0	0	0	0	0	0	0	0	0	0	0	0	0	0	0	0	0	0	0.0121448	0	0	0	0	0	0	0	0	0	0	6e-06	0	0	0	0	7.4e-06	0	0.0003363	0	0
0001_7616_R	0	0	0	0	0	0	0	0	0	0	0	0	0	0	0	0	0	0.0020949	0	0	0	0	0	0	0	0	0	0	0	0	0	0	0	0	0	0	0	0	0	0	0	0	0	0	0	0	0	0	0
0079_1351_R	0	0	0	0	0	0	0	0	0	0	0	0	0	0	0	0	0	0	0	0	0	0	0	0	0	0.0001866	0	0.0004176	0.0011164	0	0.0001077	0	0	0	0	0	0	0	0	0.101563	0	0.0005269	0	0	0	0	0.0004039	0	0
0010_3030_R	0	0	0	0	0	0	0	0	0	0	0	0	0.0035664	4.45e-05	0	0	0	0	0	0.0013439	0	0	0	0	0	0	0	0	0.0016023	0	0	0	0	0	0	0	0	0	0	0.0167986	0	0	0	0.0006439	0	0	0.0046947	0.0002086	0
0080_7577_R	0	0	0	0	0	0	0	0	0	0	0	7e-06	0	9.7e-05	0.0007001	0	0	0	0	0.0003682	0	0	0	0	0	0.0029544	0	0	0.0004233	0	0	0.0013724	0	0	0.0002071	0.0042596	0	0	0	0	0	0	0	0.0005123	0.0002165	0	0.0028269	0	0
0081_6546_R	0	0	0	0	0	0	0	0	9.61e-05	0.000342	0	0	0	0.0001793	0.0012113	0	0	0	0	0.0006598	0	0	0	0	0	0.0011609	0.0003354	0	0.0003871	0	0.0002744	2.78e-05	0	0	0	0	0	0	0.0014341	0	0	0	0.0008623	0.0002851	0	0	0.0002857	0	0
0082_0826_R	0	0	0	0	0	0	0	0	0	0	9.5e-05	2.49e-05	0	0.0008567	0.0001261	0	0	0	1.28e-05	5.91e-05	7.89e-05	0	0.0040162	0	0	0	0	0	0.0025378	0	0	0	0	0	0	0	0	0	0	0.0862068	0	0	0.0017245	0.0002661	0.0002722	0	0.0017644	0	0
0083_6522_R	0	0	0	0	0	0	0	0	0	0	0	0	0	0	0	0	0	0	0	0	0	0	0	0	0	0	0	0	0	0	0	0	0	0	0	0	0	0	0	0	0	0	0	0	0	0	0.0002056	0	0
0084_0019_R	0	0	0	0	0	0	0	0	0	0	0	0	0	0	0	0	0	0	0	0	0	0	0	0	0	0	0	0	0	0	0	0	0	0	0	0	0	0	0	0.0037614	0	0	0	0	0	0	0	0	0
0085_2842_R	0	0	1.11e-05	0	0	0	0	0	0	0	0	0	0	0	2.91e-05	0	0	0	0	0	0	0	0	0	0	0	0	0	0	0	0	0	0.0024779	0	6.4e-06	0	0	0	0	0.0013973	0	0	0	8.36e-05	0	0	2.57e-05	0	0
0086_5318_R	0	0	0	0	0	0	0	0	0	0	0	0	0	0	0	0	0	0	0	0.000116	0	0	0	0	0	0	0	0	0	0	0	0.0004265	0	0	0	0	0	0	0	0.0009722	0	0	0	0.000181	0	0	0.0008269	0	0
0087_1171_R	0	0	0	0	0	0	0	0.0001656	0	0	0	0	7.98e-05	0	0	0	0	0	0	0	0.0016335	0	0.0027287	0	0	0.0092567	0.0001184	0	0.0006474	0	0	0.0127544	0	0	0	0	0	0	0.0006406	0.0896836	0	0.0006115	0.0101736	0	0	0	0.0043358	0	0
0088_0559_R	0	0	0	0	0	0	0	0	0	0	0	0	9.07e-05	0	0.0007997	0	0	0.0004706	0	0.0011707	0	0	0	0	0	0	0	0.0022787	0	0	0	0	0	0	0	0	0	0	0	0	0	0	0	0	0	0	0	0	0
0089_0893_R	0	0	0	0	0	0	0	0	0	0	0	0	0	0	0	0	0	0	0	0	0	0	0	0	0	0	0	0	0	0	0	0	0	0	0	0	0	0	0	0	0	0	0.0099277	0.0018691	0	0	0.0134511	0	0
0011_7570_R	0	0	0	0	0	0	0	0	0	0	0	0	0	0	3.3e-06	0	0	0	0	6.55e-05	0	0	3.25e-05	0	0	0	0	0	0	0	0.0002723	0	0.0022689	0	8.64e-05	0	0	0	0	0.0631569	0	0	0	0.0004048	0	0	0.000284	0	0
0090_0015_R	0	0	0	0	0	0	0	0	0	0	0	0	0	0	0	0	0	0	0	0	0	0	0	0	0	0	0	0	0.0023675	0	0	0	0	0	0	0	0	0	0	0.0005024	0	0	0	0	0.0014894	0	5.03e-05	0	0
0091_0091_R	0	0	0	0	0	0	0	0	0	0	0	0	0	0	1.41e-05	0	0	0	0	0	0	0	0.000244	0	0	0	0	0	0.0030733	0	0.0001111	0	0	0	0	0	0	0	0	0	0	0	0	0.0006079	0.0016784	0	0.0018037	0	0
0092_3072_R	0	0	0	0	0	0	0	0	0	0	0	0	0	0	0	0	0	0	0	0	0	0	0	0	0	0	0	0	0	0	0	0	0	0	0	0	0	0	0	0	0	0	0	0	0.0002952	0	0	0	0
0093_2988_R	0	0	0	0	0	0	0	0	1.06e-05	0	0	0	0	0	0	0	0	0	0	0.000143	0	0	0	0	0	0	0	0	0	0	0.000169	0	0	0	5.82e-05	0	0	0	0.0003906	0.0010037	0	0	0	0.0024929	0	0	0.0011258	0	0
0094_2912_R	0	0	0	0	0	0	0	0	0	0	0	0	0	0	0	0	0	0	0.0004769	0.0001888	0	7.31e-05	0	0	0	0	0	0	0	0	0.000321	0.0005344	0	0	0.0004173	0	0.0007065	0	0.0004933	0.0059346	0	0	0	0.0001524	0	0.0003255	0.0035379	0	0
0095_7595_R	0	0	0	0	0	0	0	0	0	0	0	0	0	0	0	0	0	0	0	0	0	0	0	0	0	0	0	0	0.0052522	0	0	0	0	0	3.61e-05	0	0	0	0	0.0005718	0	0	0	2.94e-05	0	0.0012897	0.0004686	0	0
0096_0806_R	0	0	0	0	0	0	0	0	0	0	0.0001451	0	0	0.0017335	0.0011864	0	0	0	0	0.0012968	0	0	0.0003053	0	0	0	0	0	0.0018992	0	0	0	0	0	0	0	0	0	0	0.0807192	0	0	0.0034744	0.0013062	0.0008903	0	0.0009045	0	0
0097_1463_R	0	0	0	0	0	0	0	0	0	0	0	0	0	0	0	0	0	0	0	0	0	0	0	0	0	0	0	0.0005501	0	0	0.0001137	0	0	0	0	0	0	0	0	0.0447679	0	0	0	0	0	0	0.0004017	0	0
0098_0212_R	0	0	0	0	0	0	0	0	0	0	0.0002413	0.0001314	0	0.0005814	4.12e-05	0	0	0	0	0.0001853	0	0	0.0001659	0	0	3.82e-05	0	0	0.0015896	0	0	1.1e-05	0.0484866	0.0002306	0.0001504	0	0	0	0.0004632	0.0154404	0	0	0	0.0005463	0	0.0003489	0.000319	0	0
0012_1686_R	0	0	0	0	0	0	0	0	0	0	6.07e-05	0	0.0010495	0.0002074	0.0001461	0	0	0	0	0.0030806	0	8.19e-05	0	0.0004161	0	0	0	0	0.0040935	0	0	0	0	0	0	0	0.0001487	0	0	0	0	0	0	0.0049469	0	0.0009981	0.0206375	0	0
0013_0333_R	0	0	0	0	0	0	0	0	0	0	0	0	0	0.0004573	0.0002864	0	0	0	0	0.0004819	0	0	0	0	0	0	0	0.0014164	0	0	5.48e-05	0	0	0	0	0	0	0	0	0.0073545	0	0	0.0106043	0.002079	0	0	0.0008094	0	0
0014_0700_R	0	0	0	0	0	0	0	0	0	0	0	0	0	0.0021054	0.0010042	0	0	0	0	0.0006994	0	0	0	0	0	0	0	0	0.0003812	0	0	0	0.0001679	0	6.3e-05	0	0	0	3.29e-05	0.0473059	0	0	0	0.000219	0	0	0.0017054	0	0
0015_5307_R	0	0	0	0	0	0	0	0	0	0	0	0	0	0	0	0	0	0	0	0	0	0	0	0	0	0	0	0	0	0	0	0	0	0	0	0	0	0	0	0.0002692	0	0	0.0026749	0	0	0.0001879	0.0005614	0	0
0016_0909_R	0	0	0	0	0	0	0	0	0	0	0	0	0	0	0	0	0	0	0	0	0	0	0	0	0	0	0	0	0	0	0	0	0	0	0	0	0	0	0	0	0	0	0	0.0003148	0	0	0	0	0
0017_0540_R	0	0	0	0	0	0	0	0	0	0	0	0	0	0	0	0	0	0	0	0	0	0	0	0	0	0	0	0	0	0	0	0	0	0	0.0010395	0	0	0	0	0	0	0.0019517	0	0	0	0	0.0110094	0	0
0018_6535_R	0	0	0	0	0	0	0	0	0	2.76e-05	0	0	6.23e-05	0	0.0019965	0	0	0	0	0.0006552	0	0	0.000237	0	0	0	0	0	0	0	6.13e-05	0	0	0	0	0	0	0	5.12e-05	0.0003927	0	1.84e-05	0	0	0	0	0.0001386	0.000203	0
0019_0945_R	0	0	0	0	0	0	0	0	0	0	0	0	0	0.0003893	0.0014614	0	0	0	0	0.0011405	0	0	0.0016464	0	0	0	0	0	0	0	0	0.0012038	0	0	0.004503	0	0	0	0	0	0	0	0	0.0011018	0	0	0.0042235	0	0
0020_7613_R	0	4.24e-05	0	0	0	0	0	0	0	4.08e-05	2.8e-06	0	0	0.0001313	0.000185	0	0	0	0	2.94e-05	0	0	0	0	0	0	0	0	8.55e-05	0	9.92e-05	3.3e-05	0	0	5.63e-05	0	0	0	0	0	0	0	0	0.0001117	0	1.02e-05	0.0003531	0	0
0002_6404_R	0	0	0	0	0	0	0	0	0	0	0	0	0	0	0	0	0	0	0	0	0	0	0	0	0	0	0	0	0	0	0	0	0	0	0	0	0	0	0	0.0019131	0	0	0.0179464	0	0.0006766	0	0.006805	0	0
0021_0944_R	0	0	0	4.73e-05	0	0	0	1.22e-05	0	0.0003133	0.0007673	0.0007315	0.0001222	0.0005398	0.0013125	0	0	0	0	0.0010941	9.41e-05	0	0.0004969	0	0	8.12e-05	4.15e-05	0	0.0027032	0	0	0.0015047	0	0	0.0029128	0	8.69e-05	0	0.0013493	0.0003104	0	0.0006148	0	0.0020517	0.0002316	0	0.002409	0.0025892	0
0022_0704_R	0	0	0	0	0	0	0	0	0	0	0	0	0	0	0	0	0	0	0	0	0	0	0	0	0	0	0	0	0.021902	0	0	0	0.0013914	0	0	0	0	0	0	0.0412415	0	0	0	0	0	4.43e-05	0.0001912	0	0
0023_6488_R	0	0	0	0	0	0	0	0	0	0	0	6.8e-06	0	7.17e-05	1.27e-05	0	0	0	0	4.22e-05	0	0	0	0	0	0	0	0	0	0	0	0	0	0	0	0	0	0	0	0.0434525	0	0	0	3.7e-05	0	0	1.4e-06	0	0
0024_0768_R	0	0	0	0	0	0	0	0	0	0	0	0	0	0	0	0	0	0	0	0	0	0	0	0	0	0	0	0	0	0	0	0	0	0	0	0	0	0	0	0	0	0.0014925	0	0	0	0	0.0005956	0	0
0025_5306_R	1.72e-05	0	0	0	0	0	0	0	0	0	0	0	0	0	0	0	0	0	0	1.5e-06	0	0	0	0	0	0	0	0	0.0009761	0	0	0	0	0	1.42e-05	0	0	0	0	0	0	0	0	3.21e-05	0	0	0.0001331	0	0
0026_0531_R	0	0	0	0	0	0	0	0	0	0	0	0	0	0	0	0	0	0	0	0	0	0	0	0	0	0	0	0	3.6e-06	0	0	0	0	0	0	0	0	0	0	0.0001406	0	0	0	0	0	0	1.55e-05	0	0
0027_7549_R	0	0	0	0	0	0	0	0	0	0	0	0	0.0012367	0	0	0	0	0	0	0	0	0	0.0002633	0	0	0	0	0	0	0	0	0	0	0	0	0	0	0	0	0	0	0	0	0	0	0	0.0001561	5.43e-05	0
0029_6496_R	0	0	0	0	0	0	0	0	0	0	0	0	0	0	0	0	0	0	0	0	0	0	0	0	0	0	0	0	0	0	0	0	0	0	0	0	0	0	0	0.590452	0	0	0.0015457	0.0004822	0	0	0.0001961	0	0
0030_0754_R	0	0	0	0	0	0	0	0	0	6.5e-05	0.0003133	0	0	0	0.0002158	0	0	0	0	0.0004674	0	0	0	0	0	0	0	0.0010202	0.0002839	0	0	0	0.0196333	0	0.0002212	0	0	0	0	0.106551	0	0	0	0.0015432	0	0	0.0004152	0	0
0031_7599_R	0	0	0	0	0	0	0	0	0	0	0	0.0001353	0	2.34e-05	0.0001174	0	0	0	0	0.0002448	0	0	0	0	0	0	0	0	9.15e-05	0	0	0	0	0	0.0007913	0	0	0	0	0	0	0	5.54e-05	0.0001772	0.0026458	0	9.11e-05	0	0
0003_0005_R	0	0	0	0	0	0	0	0	0	0	0	0	0	0	0	0	0	0	0	0	0	0	4.17e-05	0	0	0	0	0	0	0	0	0	0	0	0	0	0	0	0	0	0	0	0	0	0	0	0	0	0
0032_6485_R	0	0.0002295	0	0	0	0	0	0	0	2.8e-05	3.35e-05	5.8e-06	0.0003257	3.21e-05	9.01e-05	0	0	0	0	0.0004584	0	0	0	0	0	0	0.0001782	0	0	0	2.51e-05	0	0	0	0.0001499	0	6.93e-05	0	0	0.0002768	0	0.0001625	0	0.0002959	0.0032456	2.52e-05	0.0022401	7.21e-05	0
0033_6484_R	0	0	0	0	0	0	0	0	0	0	4.31e-05	5.6e-06	0.0003676	0.0002179	0.0001502	0	0	0	0	0.0001843	0	0	5.8e-06	0	0	0	0	0	0.0009682	0	0.0001109	8.1e-06	0	0	9.01e-05	0	0	0	0	5e-05	0	0	0	0.0002946	0	0.002128	0.0003396	0.0005884	0
0034_0128_R	0	0	0	0	0	0	0	0	0	0	0	0	0	0	0	0	0	0	0	0	0	0	0	0	0	0	0	0	4.06e-05	0	3.78e-05	0	0	0	0	0	0	0	0.0002842	0.0459099	0	0	0	0	0	0	0.0067823	0	0
0035_2814_R	0	0	0	0	0	0	0	0	3.01e-05	0.000991901	0.0014951	0.0004943	3.31e-05	0.0006935	0.0010519	0	0	0	0	0.0002294	0	0	0	0	0	0	0	0.0001014	0.0023814	0	3.84e-05	0	0	0	0.0037749	0	0	0	0	0.0001333	0	0	0	0.0141664	0	5.91e-05	0.0001261	0	0
0036_0662_Y	0	0	0	0	0	0	0	0	0	0	0	0	0	0	0	0	0	0	0	0	0	0	0	0	0	0	0	0	0	0	0	0	0	0	0	0	0	0	0	0.249307	0	0	0	0	0	0	0	0	0
0004_6510_Y	0	0	0	0	0	0	0	0	0	0	0	0	0	0	0.0014345	0	0	0	0	0.0014689	0	0	4.61e-05	0	0	0	0	0.0001753	0	0	0	0.0010769	0	0	0	0	0	0	0	0	0	0	0	0.0032827	0	0	0.0006815	0.0006219	0
0037_6529_Y	0	0	0	0	0	0	0	0	0	0	0	0	0	0	0	0	0	0	0	0	0	0	0	0	0	1.33e-05	0	0.000101	0	0	8.05e-05	0	0	0	0	0	0	0	0	0	0	0	0	5.13e-05	0	0	0	0	0
0038_0014_Y	0	0	0	0	0	0	0	0	0	0	0	0	0	0	0	0	0	0	0	0	0	0	0	0	0	0	0	0	0.0001913	0	0	0	0	0	0	0	0	0	0	0	0	0	0	0	0	0	2.22e-05	0	0
0039_1375_Y	0	0	0	0	0	0	0	0	0	0	0	2e-05	0	2.94e-05	3.23e-05	0	1.9e-06	0	0	0.000116	0	0	0	0	0	0	0	0	0	0	0	0	5.5e-06	0	9.4e-06	0	0	0	0	6.45e-05	0	0	0	0.0002204	0	0	6.7e-06	0	0
0040_2721_Y	0	0.0002917	0	0	0	0	0	0	0	0	0	0	0	0	0	0	0	0	0	0	0	0	0	0	0	0	0	0	0.0015603	0	0	0	0.0019538	0	0	0	0	0	0	0.0918788	0	0	0	0.000385	0.0011592	0	1.77e-05	0	0
0044_1643_Y	0	0	0	0	0	0	0	0	0	0	0.0002644	0	0	0.0001906	0.001649	0	0	0	0	0.0003171	0	0	0	0	0	0	0	0	0.0003898	0	0	0	0	0	0.0002394	0	0	0	0	0.062208	0	0	0	9.4e-06	0	0	0.0007432	0	0
0045_0804_Y	0	0	0	0	0	0	0	0	0.0001327	0	0	0.0001969	3e-05	0.000332	0.0005392	0	0	0	0	0.0007803	0	0	4.1e-06	0	0	0	0	0	0	0	0	0	0	0	0.0010607	0	0	0	0	0.0002591	0	0	0.0008696	0.0021026	0	0.0002383	0.0009034	2.8e-06	0
0006_0817_Y	0	0	0	0	0	0	0	0	0	0	0	0	0	0	3.69e-05	0	0	0	0	6.93e-05	0	0	0	0	0	0	0	0	0.0265981	0	0	0	0	0	0.000215	0	0	0	0	0.482242	0	0	0	0.0004482	0	0	0.0002191	0	0
0047_0790_Y	0	0	0	0	0	0	0	0	0.0066413	0	0	0	5.57e-05	0	0.0024137	0	0	0	0	0.0030852	0	0.0003321	0.0002132	0.0041349	0	0	0	0.0014864	0	0	0	0	0.0370997	0	0	0	0	0	0	0.0053325	0	0	0	0.0056923	0	0	0	0	0.0033756
0048_0030_Y	0	0	0	0	0	0	0	0	0	0	0	0	0	0	0	0	0	0	0	1.5e-05	0	0	0	0	0	0	0	0	0.0001853	0	0	0	0	0	0	0	0	0	0	0.0007598	0	0.0006256	0	0	0.0006348	0	0.0008552	0	0
0049_4159_Y	0	4.78e-05	0	0	0	0	0	0	0	0	5.3e-06	0	0	5.24e-05	1.3e-05	0	0	0	0	5.4e-06	0	0	0	0	0	0	0	0	0	0	0	0	0	0	2.19e-05	0	0	0	0	4.4e-05	0	0	0	0.0001661	0	0	9.72e-05	0	0
0050_0493_Y	0	0	0	0	0	0	0	0	0	0	0.0005364	0	0	0.0029424	0.0015756	0	0	0	0	0.0013637	0	0	0	0	0	0	0	0	0	0	0	0	0.0037649	0	5.7e-05	0	0	0	0	0.0011314	0	0	0	0.0354741	0	0	0	0	0
0051_1536_Y	0	0	0	0	0	0	0	0	0.0003949	0	0	0	0	0.000578	7.97e-05	0	0	0	0	0.000292	0	0	0	0	0	0	0	0.0007235	0.0009633	0	0	0	0	0	0	0	0	0	0	0	0	0	0	0	0	0	0	0	0
0052_0963_Y	0	0	0	0	0	0	0	0	0	0	0	0	0	0	0	0	0	0	0	0	0	0	0	0	0	0	0	0.0308429	0	0	0	0	0	0	0	0	0	0	0	0	0	0	0	0	0	0	0	0	0
0053_0129_Y	0	0	0	0	0	0	0	0	0	0	0	0	0	0	0	0	0	0	0	0	0	0	0	0	0	0	0	0	0	0	0	0	0	0	0	0	0	0	0	0	0	0	0	0	0	0	0	0	0
0054_3090_Y	0	0	0	0	0	0	0	0	0	0	0	0	0	0	0	0	0	0	0	0	0	0	0	0	0	0	0	0	0	0	0	0	0	0	0	0	0	0	0	0.0682711	0	0	0	0	0	0	3.36e-05	0	0
0055_0916_Y	0	0	0	0	0	0	0	0	0	0	0	0	0	0	0	0	0	0	0	0	0	0	0	0	0	0	0	0	0	0	0	0	0.20899	0	0	0	0	0	0	0.0023082	0.0068069	0	0	0	0	0	0	0	0
0056_6471_Y	0	0	0	0	0	0	0	0	0	0	0	1.54e-05	0.0002238	0.0029455	0.0052289	0	0	0	0	0.0007833	0	0	0.0013046	0	0	0	0	0	0	0	0	0	0	0	0.0018879	0	0	0	0	0.302284	0	0.0008794	0	0	0	0	4.56e-05	0	0
0057_2967_Y	0	0	0	0	0	0	0	0	0	0	0	0	0.0010002	0	0	0	0	0	0	0	0	0	0	0	0	0	0	0	0	0	0	0	0	0	0	0	0	0	0	0.0081629	0	0	0	0	0	0	0.001248	0	0
0059_6547_Y	0	0	0	0	0	0	0	0	0	0	0	0	0	0	0	0	0	0	0	0	0	0	0	0	0	0	0	0	0.000143	0	0	0	0	0	0	0	0	0	0	0.0001016	0	0	0	0	0	0	0.0011314	0	0
0060_1410_Y	0	0	0	0	0	0	0	0	0	0	0	0	0	0	0	0	0	0	0	0	0	0	0	0	0	0	0	0	0	0	0	8.69e-05	0	0	0	0	0	0	0	0.779951	0	0	0	0	0	0	0.0005378	0	0
0064_7575_Y	0	0	0	0	0	0	0	0	0	0.0002019	0.0002132	0.0003667	0.0024616	0.0008208	0.0016786	0	0	0	0	0.0008533	0.000122	0	0.0016328	0	0	0	0	0.0004006	0	0	0	0	0	0	0.007051	0	0	0	0	0.0004866	0	0	0	0.0057743	0	0.0014926	0.0010929	0.0051757	0
0065_0855_Y	0	0	0	0	0	0	0	0	0	0.000145	0.0001155	9.58e-05	6.26e-05	0.0001123	7.09e-05	0.001379	0	0	0	0.0002208	0	0	0	0	0	0	0	0	3.06e-05	0	0	0	0	0	0	0	4.84e-05	0	0	4.78e-05	0	0	0	0.0007962	0	0	0.000183	4.8e-06	0
0066_0872_Y	0	0	0	0	0	0	0	0	3.9e-06	0	0	4.22e-05	0	2.1e-06	0	0	0	0	0	0	0	0	0	0	0	0	0	0	0.0001838	0	0	0	0	0	0	0	0	0	0	4.6e-06	0	0	0	0.000463	0	0	1.71e-05	0	0
0009_1378_Y	0	0	0	0	0	0	0	0	0	0	0	0	0	0	0	0	0	0	0	0	0	0	0	0	0	0	0	0	0	0	0	0	0.0003125	0	0	0	0	0	0	0.0461713	0	0	0	0	0	0	7.44e-05	0	0
0067_0934_Y	0	0	0	0	0	0	0	0	0	0	0	0	0	0	0	0	0	0	0	0	0	0	0	0	0	0	0	0	0	0	0	0	0	0	0	0	0	0	0	0.0004839	0	0	0	0	0	0	0	0	0
0068_7602_Y	0	0	0	0	0	0	0	0	0	0	0	0	0	3.3e-06	0	0	0	0	0	1.3e-06	0	0	0	0	0	0	0	0	0	0	0	0	0	0	0	0	0	0	0	7.4e-06	0	0	0	0	0	0	0	0	0
0072_0349_Y	0	0	0	0	0	0	0	0	0	0	0	0	0.0060599	0.00011	0	0	0	0	0	0.0001008	0.0021584	0	0.002646	0	0	0	0	0	0	0	1.76e-05	0.0002681	0	0	0	0	0	0	0.0002477	0.000572	0	0	0	0	0	0	0.0015384	0.0017393	0
0010_3030_Y	0	0	0	0	0	0	0	0	0	0.0003361	0	4.74e-05	0.0005701	0.0014724	0.0001341	0	0	0	0	0.0014525	0	0	0.0001853	0	0	0	0	0	0.0034459	0	5.96e-05	0	0	0	0.0030663	0	0	0	0	0.0131659	0	0	0	0.0017885	0.0011531	0	0.0122884	0.0007405	0
0077_1500_Y	0	0	0	0	0	0	0	6e-07	0	0	0.000153	2.3e-05	0	0	0	0	0	0	0	5.83e-05	0	0	9.33e-05	0	0	0	0	0	0.0004383	0	0	0	0	0	0	0	0	0	0	0	0	0	0	0.0009232	0	0	7.18e-05	0	0
0079_1351_Y	0	0	0	0	0	0	0	0	0	0	0	0	0	0	0	0	0	0	0	0	0	0	0	0	0	0	0	0	0.000853	0	3.19e-05	0	0	0	0	0	0	0	0	0.0887532	0	0	0	0	0	0	0.0002082	0	0
0080_7577_Y	0	0	0	0	0	0	0	0	0	0	0	0	0	0	0.000349	0	0	0	0	0.0005825	0	0	0	0	0	0.0020921	0	0	4.99e-05	0	0	0.0007815	0	0	5.55e-05	0.005146	0	0	0	0	0	0	0	6.5e-06	0	0	0.0026052	0	0
0081_6546_Y	0	0	0	0	0	0	0	0	1.85e-05	0.0001631	0	0	0	0	0.0007476	0	0	0	0	0.0005767	0	0	0	0	0	0.0015803	0.000689	0	0.0005167	0	0.0006717	0.0001076	0	0	0	0	2.62e-05	0	0.0021626	0	0	0	0.0009807	9.45e-05	2.22e-05	0	0.0004383	0	0
0082_0826_Y	0	0	0	0	0	0	0	0	0	0	0	0	0	0.0005498	0	0	0	0	0	0.0001574	1.95e-05	0	0.0090016	0	0	0	0	0	0.0015525	0	0	0	0	0	0	0	0	0	0	0.113576	0	0	0.0005001	0	0.0002104	0	0.0016461	0	0
0083_6522_Y	0	0	0	0	0	0	0	0	0	0	0	0	0	0	0	0	0	0	0	0	0	0	0	0	0	0	0	0	0	0	0	0	0	0	0	0	0	0	0	4.94e-05	0	0	0	0	0	0	0.0001514	0	0
0084_0019_Y	0	0	0	0	0	0	0	0	0	0	0	0	0	0	0	0	0	0	0	0	0	0	0	0	0	0	0	0	0	0	0	0	0	0	0	0	0	0	0	0.0028256	0	0	0	0	0	0	0.0015491	0	0
0085_2842_Y	0	0	0.0006541	0	0	0	0	0	0	0	0	0	0	0.0007719	0.0026696	0	0	0	0	0.001109	0	0	0	0	0	0	0	0	0	0	0	0	0.106751	0	0.0017218	0	0	0	0	0.0658021	0	0	0	0.0053913	0	0	0.0002669	0	0
0086_5318_Y	0	0	0	0	0	0	0	0	0	0	0	0	0	0	0	0	0	0	0	0.000115	0	0	0	0	1.11e-05	0	0	0	0	0	1.41e-05	0.0002995	0	0	0	0	0	0	0	0	0	0	0	1.73e-05	0	0	0.001043	0	0
0087_1171_Y	0	0	0	0.0001387	0	0	0	0.0003524	0	0	0	0	0.0002944	0	0	0	0	0	0	0.0001286	0.0026724	0	0.0039361	0	0	0.0050761	0.0002311	0	0.0002146	0	0	0.010994	0	0	0	0	0	0	0.0004168	0.0528517	0	0.0006326	0.0023391	5.41e-05	0	0	0.0039967	0	0
0088_0559_Y	0	0	0	0	0	0	0	0	0	0	0	0.0003924	0.0005876	0.0001819	0.0018147	0	0	0.0013756	0	0.00118	0	0	0.0003839	0	0	0	0	0	0	0	0	0	0	0	0	0	0	0	0	0	0	0	0	0	0	0	0.0001562	0	0
0089_0893_Y	0	0	0	0	0	0	0	0	0	0	1.52e-05	0	0	0	4.97e-05	0	0	0	0	0.0001295	0	0	0.0003332	0	0	2.79e-05	0	0	0	0	0	0	0	0	0.0002599	5.24e-05	0	0	0	1.18e-05	0	0	0.0073141	0.0015056	0	0	0.0042497	0	0
0090_0015_Y	0	0	0	0	0	0	0	0	0	0	0	0	0	0	0	0	0	0	0	0	0	0	0	0	0	0	0	0	0.0005189	0	0	0	0	0	0	0	0	0	0	0.0005375	0	0	0	0	4.06e-05	0	0.0001447	0	0
0091_0091_Y	0	0	0	0	0	0	0	0	0	0	0	0	0	0	0	0	0	0	0	0	0	0	0	0	0	0	0	0	0	0	0.0009724	0	0	0	0	0	0	0	0	0	0	0	0	0	0	0	0.0009615	0	0
0092_3072_Y	0	0	0	0	0	0	0	0	0	0	0	0	0	0	0	0	0	0	0	0	0	0	0	0	0	0	0	0	0.001433	0	0	0	0	0	0	0	0	0	0	0	0	0	0	0	0.001123	0	0	0	0
0096_0806_Y	0	0	0	0	0	0	0	0	0	0	0	0	0	0	0	0	0	0	0	0	0	0	0	0	0	0	0	0	0.0018921	0	0	0	0	0	0	0	0	0	0	0.014801	0	0	0	0.0001182	0	0.0031885	6.34e-05	0	0
0012_1686_Y	0	0	0	0	0	0	0	0	0	0	3.46e-05	0	0.0010379	6.99e-05	0.0001364	0	0	0	0	0.0038985	0	0	0	0.0001631	0	0	0	0	0.0028634	0	0	0	0	0	0	0	0	0	0	0.0017231	0	0	0	0.0046033	0	0.0008495	0.0147841	0	0
0097_1463_Y	0	0	0	0	0	0	0	0	0	0	0	0	0	0	0	0	0	0	0	0.0001182	0	0	0	0	0	2.13e-05	0	0.000351	0.0002405	0	0	0	0	0	0	0	0	0	0	0.0031976	0	0	0	1.66e-05	0	0	0.0002403	0	0
0098_0212_Y	0	0	0	0	0	0	0	0	0	0	0	0	0	0	0	0	0	0	0	0	0	0	0	0	0	0	0	0	0.0009419	0	0	0	0.0128174	0	0	0	0	0	0	0.0176559	0	0	0	0	0	3.84e-05	8.68e-05	0	0
0013_0333_Y	0	0	0	0	0	0	0	0	0	0	0	0	0	0	0	0	0	0	0	0.000237	0	0	0	0	0	0	0	0	0	0	8.7e-05	0	0	0	0	0	0	0	0	0.0028287	0	0	0.0095881	0.000196	0	5.28e-05	0.0005915	0	0
0014_0700_Y	0	0	0	0	0	0	0	0	0	0	0	0	0	0.0008147	0	0	0	0	0	0.0001921	0	0	0	0	0	0	0	0	0	0	0	0	0.008157	0	0	0	0	0	0	0.0292938	0	0	0	0.0002993	0	0	0.000814	0	0
0016_0909_Y	0	0	0	0	0	0	0	0	0	0	0	0	0	0	0	0	0	0	0	1.16e-05	0	0	0	0	0	0	0	0	0	0	0	0	0	0	0	0	0	0	0	0	0	0	0	0.0012698	0	0	0	0	0
0017_0540_Y	0	0	0	0	0	0	0	0	0	0	0	0	0	0	0	0	0	0	0	0.0001098	0	0	0	0	0	0	0	0.0006481	0.0001623	0	0	0.0013625	0	0	0.00145	0	0	0	0.0002904	0	0	0.0063687	0	0	0	0	0.014556	0	0
0002_6404_Y	0	0	0	0	0	0	0	0	0	0	0	0	0	0	0	0	0	0	0	0.0002937	0	0	0	0	0	0	0	0	0	0	0	0	0.0001756	0	0	0	0	0	0	0.0400194	0	0	0.0659535	0	0	0	0.0044576	0	0
0018_6535_Y	0	0	0	0	0	0	0	0	0	4.92e-05	0	0	0.0002327	0	0.0036639	0	0	0	0	0.0013096	0	0	0.001201	0	0	0	0	0	0	0	0.0001569	0	0	0	0	0	0	0	0.0002276	0.0011798	0	0	0	0	0	0	0.0001501	0.0007192	0
0019_0945_Y	0	0	0	0	0	0	0	2.04e-05	0	0	0.0001453	0	1.69e-05	0.0009096	0.0014299	0	0	0	0	0.0015374	0	0	0.0005033	0	0	0	0	0	5.83e-05	0	0	0.0003431	0	0	0.0042589	0	0	0	0	0.000146	0	0	0	0.0017125	0	0	0.0022539	0	0
0020_7613_Y	0	0	0	0	0	0	0	0	0	0	1.04e-05	0	0	8.85e-05	8e-05	0	0	0	0	6.79e-05	0	0	0	0	0	0	0	0	4.6e-05	0	6.41e-05	0	0	0	7e-06	0	0	0	0	0	0	0	0	1.66e-05	0	0	0.0003198	0	0
0021_0944_Y	0	0	0	0	0	0	0	0	0	0.0004994	0.0003495	0.0001396	0	0.0002449	0.0012814	0	0	0	0	0.0015059	0	0	0.000313	0	0	0	0	0	0.001585	0	0	0.0004597	0	0	0.0013741	0	0	0	0.000383	0	0	8.59e-05	0	0.0011895	0.0001946	0	0.0008758	0.0020039	0
0024_0768_Y	0	0	0	0	0	0	0	0	0	0	0	0	0	0	0	0	0	0	0	0	0	0	0	0	0	0	0	0	0	0	0	0	0	0	0	0	0	0	0	0	0	0.0006426	0	0.0002346	0	0	0.0001437	0	0
0025_5306_Y	0	0	0	0	0	0	0	0	0	0	0	0	0	0	0	0	0	0	0	0	0	0	0	0	0	0	0	0	0.0010168	0	0	0	0	0	0	0	0	0	0	0	0	0	0	0	0	0	2.27e-05	0	0
0026_0531_Y	0	0	0	0	0	0	0	0	0	0	0	0	0	4.9e-05	0	0	0	0	0	0.0001675	0	0	0	0	0	0	0	0	0.0003709	0	0	0	0	0	0	0	0	0	0	0.0006511	0	0	0	5.89e-05	0	0	0.0004098	0	0
0027_7549_Y	0	0	0	0	0	0	0	0	0	0	0	0	1.75e-05	0	0	0	0	0	0	0	0	0	5.7e-06	0	0	0	0	0	0	0	0	0	0	0	4e-07	0	0	0	0	1.3e-06	0	3e-07	0	4e-07	0	0	1.5e-06	3.4e-06	0
0028_0078_Y	0	0	0	0	0	0	0	0	0	0	0	0	0	0	0	0	0	0	0	0	0	0	0	0	0	0	0	0	0	0	0	0	0	0	0	0	0	0	0	0.0025313	0	0	0	0	0.001021	0	0	0	0
0003_0005_Y	0	0	0	0	0	0	0	0	0	0	0	0	0	0	0	0	0	0	0	0	0	5.97e-05	0.0002294	0	0	0	0	0	0	0	0	0	0	0	0	0	0	0	0	0	0	0	0	0	0	0	0	0	0
0029_6496_Y	0	0	0	0	0	0	0	0	0	0	0	0	0	0	0	0	0	0	0	0	0	0	0	0	0	0	0	0	0	0	0	2.74e-05	0	0	0	0	0	0	0	0.615396	0	0	0.00072	0	0	0	0.0003539	0	0
0030_0754_Y	0	0	0	0	0	0	0	0	0	0	0.0001074	8.38e-05	0	0	0.0002112	0	0	0	0	1.83e-05	0	0	0	0	0	0	0	0	0.0007482	0	0	0	0.0241611	0	0.0003071	0	0	0	0	0.163642	0	0	0	0.0033536	0	0	0.000385	0	0
0031_7599_Y	0	0	0	0	0	0	0	0	0	0	0	1.17e-05	0	0	5.5e-06	0	0	0	0	0.0002578	0	0	1.28e-05	0	0	0	0	0	9.67e-05	0	0	0	0	0	0.0004477	0	0	0	0	0	0	0	0	6.06e-05	0.0009028	0	9.11e-05	0	0
0032_6485_Y	0	0	0	0	0	0	0	0	0	0	0	0	0.000835599	0	2.79e-05	0	0	0	0	0.001293	0	0	0	0	0	0	0.0002466	0	0	0	0	0	0	0	8.18999e-05	0	0	0	0	0.000603	0	2.99e-05	0	0.000373	0.00995369	0	0.00754869	0.0001014	0
0033_6484_Y	0	0	0	0	0	0	0	0	0	2.6e-06	7.23e-05	6.41e-05	0.0002283	0.0001535	0.0001526	0	0	0	0	0.0001829	0	0	2.01e-05	0	0	0	0	0	0.0011326	0	6.01e-05	6.7e-06	0	0	9.61e-05	0	0	0	0	4.16e-05	2.9e-06	0	0	0.000384	0	0.0018362	0.0002317	0.0004521	0
0034_0128_Y	0	0	0	0	0	0	0	0	0	0	0	0	0	0	0	0	0	0	0	0	0	0	0	0	0	4.8e-06	0	0.0002967	0.0002	0	0	6.24e-05	0	0	0	4.05e-05	0	0	0.0013658	0.0468778	0	0	0	0	0	0	0.001683	0	0
0035_2814_Y	0	0	0	0	0	0	0	0	0	0.0003445	0.0007991	0.0002497	0	0.0001266	0.0002986	0	0	0	0	0.0001913	0	0	0	0	0	0	0	0	7.51e-05	0	2.67e-05	0	0	0	0.0024946	0	0	0	0	6.19e-05	0	0	0	0.015518	0	4.7e-06	0.0002995	0	0
0036_0662_P	0	0	0	0	0	0	0	0	1.79e-05	0	0	0	0	0.0003462	0	0	0	0	0	0	0	0	0	0	0	0	0	0	0	0	0	0	0	0	0	0	0	0	0	0.339506	0	0	0	0	0	0	0	0	0
0037_6529_P	0	0	0	0	0	0	0	0	0	0.0005046	0.0025419	0	0	0.0061088	0.0025737	0	0	0	0	0.0024865	0	0	0.0004399	0	0	0.0042733	0	0	0.0006199	0	0.0007777	0	0	0	0.0028843	0	0	0	0	0	0	0	0	0.0040916	0	0	0.0006412	0	0
0039_1375_P	0	0	0	0	0	0	0	0	0	0	4.3e-06	1.63e-05	0	3.7e-06	0.0002369	0	0	0	0	0.0003854	0	0	0	0	0	0	0	2.73e-05	2.11e-05	0	0	0	0.0002555	0	0.0001835	0	0	0	0	0.0005013	0	8.26e-05	0	0.0006733	0.0001824	0	0.0002133	0	0
0040_2721_P	0	0	0	0	0	0	0	0	0	0	0	0	0	0	3.22e-05	0	0	0	0	0.0001834	0	0	0	0	0	0	0	0	0.0007853	0	0	0	0	0	5.24e-05	0	0	0	0	0.0853669	0	0	0	0.0011917	0.0011546	0	0.0003165	0	0
0041_1036_P	0	0	0	0	0	0	0	0	0	0	0	0	0	0	0	0	0	0	0	0	0	0	0	0	0	0	0	0	0	0	0	0	0.0074134	0	0	0	0	0	0	1.22e-05	0	0	0	0.0001471	0	0	0	0	0
0043_1432_P	0	7.87e-05	0	0	0	0	0	0	0	0	0	2.93e-05	0	6.41e-05	0	0	0	0	0	5.52e-05	0	0	0	0	0	0	0	0	0	0	0	0	0	0	0	0	0	0	0	0.0095589	0	0	0.0003206	0.0004004	9.9e-06	0	0.0004209	0	0
0044_1643_P	0	0	0	0	0	6.72e-05	0	0	0	4.1e-06	0.0002187	0	0	0.0002141	0.0007692	0	0	0	0	4.58e-05	0	0	0	0	0	0	0	0.0001214	0.0002375	0	0	0	0	0	0.0001081	0	0	0	0	0.0334668	0	0	0	0.0001315	4.2e-05	0	9.09e-05	0	0
0046_7588_P	0	0	0	0	0	0	0	0	0	0	0	0	0	6.6e-05	8.62e-05	0	0	0	0	0.0001509	0	0	0	0	0	0	0	0	1e-05	0	0	0	4.1e-05	0	0.0002163	0	0	0	0	0	0	0	0	0.0002155	0	0	0.0001831	0	0
0047_0790_P	0	0	0	0	0	0	0	0	0.0035354	0	0	0	0	0	0.0006168	0	0	0	0	0.0006766	0	0	0.0025015	0.0021538	0	0	0	0	0	0	0	0	0.0142712	0	0	0	0	0	0	0.002105	0	0	0	0.0020578	0	0	0	0	9.2e-06
0048_0030_P	0	0	0	0	0	0	0	0	0	0	0	0	0	2e-06	0	0	0	0	0	1e-07	0	0	0	0	0	0	0	9.1e-06	0	0	0	0	0	0	0	0	0	0	0	1.85e-05	0	4.78e-05	0	4.2e-06	3.94e-05	1.1e-06	7.7e-06	0	0
0049_4159_P	0	0	0	0	0	0	0	0	0	0.0001212	9.27e-05	5.8e-05	0	0.0002807	0.0001908	0	3.23e-05	0	0	0.0001321	0.00014	3.41e-05	0	0	0	0	0	0	0	0	0	0	0	0	0.0001526	0	0	0	0	0.0010028	0	0	0	0.0011465	0	0	0.0002181	0	0
0051_1536_P	0	0	0	0	0	0	0	0	0	0	0	0	0	0	0	0	0	0	0	0	0	0	0	0	0	0	0	0	0.0020802	0	0	0	0	0	0	0	0	0	0	0	0	0	0	0	0	0	8.19e-05	0	0
0052_0963_P	0	0	0	0	0	0	0	0	0	0	0	0	0	0	0	0	0	0	0	0	0	0	0	0	0	0	0	0	0	0	0	0	0	0	0	0	0	0	0	0	0	0	0	0	0	0	0	0	0
0006_0817_P	0	0	0	0	0	0	0	0	0	0	1.83e-05	3.61e-05	0	6.5e-06	7.47e-05	0	0	0	0	0.0001344	0	0	0	0	0	0	0	0	7.23e-05	0	0	0	1.2e-06	0	0.0001722	0	0	0	0	0.393003	0	0	0	0.0001242	3.56e-05	0	7.77e-05	0	0
0053_0129_P	0	0	0	0	0	0	0	0	0	0	0	0	0	0	0	0	0	0	0	0	0	0	0	0	0	0	0	0	0	0	0	0	0	0	0	0	0	0	0	0	0	0	0	0	0	0	0	0	0
0055_0916_P	0	0	0	0	0	0	0	0	0	0	0	0	0	0	0	0	0	0	0	8.6e-06	0	0	0	0	0	0	0	0	0	0	4.91e-05	0	0.0969084	0	0	0	0	0	0	0.001569	0.0071082	0	0	0.0005282	0	0	2.67e-05	0	0
0056_6471_P	0	0	0	0	0	0	0	0	0	0	0	0	0	0.0006775	0.001432	0	0	0	0	0.0004432	0	0	0	0	0	0	0	0	0	0	0	0	0	0	0.0004623	0	0	0	0	0.755799	0	0.0001116	0	0.0002259	0	0	0	0	0
0057_2967_P	0	0	0	0	0	0	0	0	0	0	0	0	0.0005204	0	0	0	0	0	0	0	0	0	0	0	0	0	0	0	0	0	0	0	0	0	0	0	0	0	0	2.47e-05	0	0	0	0	0	0	0.000549	0	0
0060_1410_P	0	0	0	0	0	0	6.09e-05	0	0	0	0.0004621	0	0	0	0	0	0	0	0	2.32e-05	0	0	0	0	0	0	0	0.0003481	0	0	4.66e-05	3.72e-05	0	0	0.0002538	0	0	0	0	0.801309	0	0	0	0.001373	0	0	0.00079	0	0
0061_0866_P	0	0	0	0	0	0	0	0	0	0	0	0	0	0	0	0	0	0	0	0	0	0	0	0	0	0	0	0	5.45e-05	0	0	0	0.0008568	0	0	0	0	0	0	0.003072	0	0	0	7.02e-05	0	0	0	0	0
0007_5278_P	0	0	0	0	0	0	0	0	0	0	0	0	0	0	0	0	0	0	0	0	0	0	0	0	0	0	0	0	0	0	0	0	0.0002261	0	0	0	0	0	0	0.536592	0	0	0	0	0	0	0.0001214	0	0
0064_7575_P	0	0	0	0	0.0028242	0	0	0	0	0.000324	0.0006668	0.0003379	0.0056168	0.0014931	0.0014262	0	0	0	0	0.0006607	7.18e-05	0	0.0012782	0	0	0	0	0	0	0	0	0	0	0	0.0059591	1.87e-05	0	0	0	0.0021196	0	3.66e-05	0	0.0077163	0	0.0017232	0.0012566	0.0060873	0
0065_0855_P	0	0	0	0	0	0	0	0	0	0	0	0	0	0	0	0	0	0	0	0.0001951	0	0	0	0	0	0	0	0	0	0	0	0	0	0	0	0	0	0	0	0	0	0	0	0.0004694	0	0	0	0	0
0066_0872_P	0	0	0	0	0	0	0	0	0.0001154	0	0	0.0002466	0	6.94e-05	0	0	0	0	0	2.65e-05	0	0	0	0	0	0	0	0	0.000225	0	0	0	0	0	0	0	0	0	3.5e-06	0.0005984	0	0	0	2.65e-05	0	7.53e-05	0.0001901	0	0
0067_0934_P	0	0	0	0	0	0	0	0	0	0	6.44e-05	0	0	9.98e-05	0.0003191	0	0	0	0	0.0003177	0	0	0	0	0	0	0	0.0002213	0.0002941	0	0	0	0	0	0.0009704	0	0	0	0	0.0042307	7.74e-05	0	0	0.0001989	0	2.09e-05	0.0003141	0	0
0068_7602_P	0	0	0	0	0	0	0	0	0	0	0	0	0	2.8e-06	7e-07	0	0	0	0	6.6e-06	0	0	0	0	0	0	0	0	0	0	0	0	0	0	0	0	0	0	0	2.36e-05	0	0	0	0	0	0	1e-06	0	0
0069_1470_P	0	0	0	0	0	0	0	0	0	0	0	0	0	0	0	0	0	0	0	0	0	0	0	0	0	0	0	0	1.1e-05	0	0	0	0.0028693	0	0	0	0	0	0	0.0012443	0	0	0	0	0	0	0	0	0
0070_6416_P	0	0	0	0	0	0	0	0	0	0	0	0	0	0	0	0	0	0	0	0	0	0	0	0	0	0	0	0	0	0	0	0	0	0	0	0	0	0	0	0.011862	0	0	0	0	9.53e-05	0	0	0	0
0071_1202_P	0	0	0	0	0	0	0	0	0	0	0	0	0	0	0	0	0	0	0	0.0003184	0	0	0	0	0	0	0	0	0.0001352	0	0	0	0	0	0	0	0	0	0	0.0010869	0	0	0	0.121281	0	0.0015979	0	0	0
0072_0349_P	0	0	0	0	0	0	0	0	0	0	0	0	0.0010187	0	0	0	0	0	0	2.8e-06	5.32e-05	0.0006016	0.0004083	0	0	0	0	0	0	0	0	0	0	0	0	0	0	0	8.09e-05	0.0013786	0	0	0	0	0	0	0.0003958	8.49e-05	0
0009_1378_P	0	0	0	0	0	0	0	0	0	0	0	0	0	0	0	0	0	0	0	0	0	0	0	0	0	0	0	0	0	0	0	0	0	0	0	0	0	0	0	0.0249213	0	0	0	0	0	0	0.0002399	0	0
0073_7583_P	0	0	0	0	0	0	0	0	0	0	0	0	0	0	0	0	0	0	0	0	0	0	0	0	0	0	0	0.0004031	0.0009209	0	0	0	0	0	0	0	0	0	0	1.36e-05	0	0	0	0.0001675	0.0008753	0	0	0	0
0076_0557_P	0	0	0	0	0	0	0	0	0	0	0	0	0	0	0	0	0	0	0	0	0	0	0	0	0	0	0	0	0	0	0	0	0	0	0	0	0	0	0	0	0	0	0	9.67e-05	0	0	0	0	0
0077_1500_P	0	0	0	0	0	0	0	1e-06	0	2.82e-05	6.29e-05	2.11e-05	1e-06	2.37e-05	2.11e-05	0	0	0	0	3.45e-05	0	3e-06	1.14e-05	0	0	0	0	0	5.78e-05	0	1.2e-06	0	0	0	2.4e-06	0	0	0	0	0	0	0	0	0.0002013	1.9e-06	0	3.24e-05	0	0
0078_1435_P	0	0	0	0	0	0	0	0	0	0	0	0	0	0	0	0	0	0	0	0.0001112	0	0	0	0	0	0	0	0	0.0077095	0	1.96e-05	0	0	0	5.27e-05	0	0	0	0	0.001063	0	0	0	9.31e-05	0	0	0.0004563	0	0
0079_1351_P	0	0	0	0	0	0	0	0	0	4.6e-06	0	1.32e-05	0	6.26e-05	0	0	0	0	0	1.6e-06	0	0	2.2e-05	0	0	0.0001499	2.16e-05	0	0.0004042	0	0	1.52e-05	0	0	5.97e-05	0	0.0001139	0	0	0.0675817	0	0	0	0.0001009	0	0	0.0003349	0	0
0080_7577_P	0	0	0	0	0	0	0	0	6.42e-05	0	0	0.0001024	4.12e-05	0.000422	0.0016317	0	0	0	0	0.0011238	0	0	1.98e-05	0	0	0.0030222	0	0	0.0010759	6.4e-06	6.08e-05	0.0018004	0	0	0.0008659	0.0064973	1.12e-05	0	0.000109	0	0	0	0	0.0008898	0.0001431	0	0.0033834	1.39e-05	0
0081_6546_P	0	0	0	0	0	0	0	0	0	0	0	0	0	0	0.0001531	0	0	0	0	0.0001074	0	0	0	0	0	0.0007379	0.0004158	0	0.0001808	0	0.0002547	5.28e-05	0	0	0	0	0	0	0.0013029	0.0003212	0	0	0	2.59e-05	1.97e-05	0	0.0002351	0	0
0082_0826_P	0	0	0	0	0	0	0	9.5e-06	0	0	0.0003297	7.3e-06	0	0.001139	0.0002715	0	0	0	0	0.0001015	0	0	0.0013443	0	0	0	0	0	0.0042594	0	0	0	0	0	6.14e-05	0	0	0	0	0.298808	0	0	5.04e-05	0.0001862	0.0030085	0	0.004533	0	0
0010_3030_P	0	0	0	0	0	0	0	0	0	0	0	0	0	0	0	0	0	0	0	0	0	0	0	0	0	0	0	0	0.0007197	0	0	0	0	0	0	0	0	0	0	0.0415819	0	0	0	0	0.0003338	0	0.0004163	0	0
0083_6522_P	0	0	0	0	0	0	0	0	0	0	0	0	0	0	0	0	0	0	0	0	0	0	0	0	0	0	0	0	0	0	0	0	0	0	0	0	0	0	0	0	0	0	0	0	0	0	0	0	0
0084_0019_P	0	0	0	0	0	0	0	0	0	0	0	0	0	0	0	0	0	0	0	0	0	0	0	0	0	0	0	0	0	0	0	0	0	0	0	0	0	0	0	0.0005254	0	0	0	0	0	0	0	0	0
0085_2842_P	0	0	0.0030846	0	0	0	0	0	7.2e-06	0	0.0016273	0.0021446	0.0001859	0.0001274	0.0065496	0	0	0	0	0.000686	0	0	0.0009602	0	0	0	0	0	0	0	0	0	0.0479934	0	0.0011681	0	0	0	0	0.0298807	0	9.62e-05	0	0.0168474	0	0	0.0016004	0	0
0086_5318_P	0	0	0	0	0	0	0	0	0	0	0	0	0	0	0	0	0	0	0	0	0	0	0	0	0	0	0	0	0	0	0.0003773	0	0	0	0	0	0	0	0	0	0	0	0	0	0	0	0.0005335	0	0
0087_1171_P	0	0	0	3.5e-06	0	0	0	2.6e-05	0	0	0	0	3.1e-05	0	0	0	0	0	0	0.0002479	0.0008612	0	0.0011104	0	0	0.0021711	7.21e-05	0	0.0012319	0	0	0.0036191	0	0	2.67e-05	0	0	0	0.0002496	0.154984	0	0.0002797	0.0011698	0.0001103	0	0	0.0015657	0	0
0088_0559_P	0	0	0	0	0	0	0	7.03e-05	0	0	0	0.0003966	0.0008266	7.13e-05	0.001673	0	0	0.0007547	0	0.0001913	0	0	0.0004125	0	0	0	0	0	0	0	0	0	0	0	0	0	0	0	0	9.7e-06	0	0	0	0	0	0	0.000107	0	0
0089_0893_P	0	0	0	0	0	0	0	0	0	0	0	0	0	0	0	0	0	0	0	0	0	0	0	0	0	0	0	0	0	0	0	0	0	0	0	0	0	0	0	0	0	0	6.38e-05	0	0	0	0.0001807	0	0
0090_0015_P	0	0	0	0	0	0	0	0	0	0	0	0	0	0	0	0	0	0	0	0	0	0	0	0	0	0	0	0	0.0001171	0	0	0	0	0	0	0	0	0	0	0.0007602	0	0	0	0	0	0	0	0	0
0092_3072_P	0	0	0	0	0	0	0	0	0	0	3.18e-05	0	0	0	0	0	0	0	0	0.0001065	0	0	0	0	0	0	0	0	0.0005116	0	0.0001263	0	0	0	0	0	0	0	0	6.59e-05	0	0	0	6.85e-05	0.0002691	0	0.000762	0	0
0011_7570_P	0	0	0	0	0	0	0	0	9.39999e-06	0	0	0	0	6e-05	3.94e-05	0	0	0	0	7.31999e-05	0	0	1.71e-05	0	0	0	0	0	0	0	0.0004671	0	0.0023026	0	9.87999e-05	0	0	0	0	0.12511	0	0	0	0.0003507	0	0	0.0004746	0	0
0093_2988_P	0	0	0	0	0	0	0	0	0	0	0	0	0	0	0	0	0	0	0	0	0	0	0	0	0	0	0	0	0	0	5.24e-05	0	0	0	0	0	0	0	8.16e-05	0.0009497	0	0	0	0	0	0	0.0002986	0	0
0094_2912_P	0	0	0	0	0	0	0	0	0	0	0	0	0	0	0	0	0	0	0.000106	7.05e-05	2.67e-05	7.26e-05	1.67e-05	0	0	0	0	0.0004244	0	0	0	0.0009605	0	0	0.0003687	0	0.0017351	0	0.0008899	0.0066945	0	0	0	0.0001852	0	0.0002074	0.0028259	0	0
0095_7595_P	0	0	0	0	0	0	0	0	0	0	0	0	0	0	0	0	0	0	0	0	0	0	0	0	0	0	0	0	0.0006418	0	0	0	0	0	0	0	0	0	0	0	0	0	0	0	0	0	0	0	0
0096_0806_P	0	0	0	0	0	0	0	0	0	0	0	0	0	0.0005882	0	0	0	0	0	0.0003423	0	0	0	0	0	0	0	0	0.0006037	0	0	0	0	0	0	0	0	0	0	0.354419	0	0	0	0	0	0	0	0	0
0097_1463_P	0	0	0	0	0	0	0	0	0	0	0	3.81e-05	0	0	0	0	0	0	0	0	0	0	0	0	0	0.0004678	0	8.6e-05	0.0001665	0	0	0	0	0	0	0	0	0	0	0.0025346	0	0	0	0.0002403	0	4.33e-05	0.000334	0	0
0098_0212_P	0	0	0	0	0	0	0	0	0	0	0	2.44e-05	0	0.0002253	0	0	0	0	0	7.8e-06	0	0	5.47e-05	0	0	0	0	0.0001782	0.0016268	0	0	1.41e-05	0.0353255	1.7e-05	1.98e-05	0	0	0	0.0001468	0.102121	0	0	0	0.0001464	0	0.000391	0.0002756	0	0
0012_1686_P	0	0	0	0	0	0	0	0	0	0	0.0002899	0	0.0006883	0.0004026	0.0005573	0	0	0	0	0.0074431	0	0.0002068	0	0	0	0	0	0	0.0008095	0	0	0	0	0	0	0	0	0	0	0	0	0	0	0.0100556	0	0.0013061	0.0034176	0	0
0013_0333_P	0	0	0	0	0	0	0	0	0	0	0	0	0	2.49e-05	6.2e-06	0	0	0	0	0	0	0	0	0	0	0	0	0.000177	0	0	0.0001656	6.38e-05	0	0	0	0	0	0	0	0.0028953	0	9.3e-06	0.0004964	0.0002263	0	1.71e-05	0.0004031	0	0
0001_7616_P	0	0	8.77e-05	0.0008185	0	0	0	0	0	0	0	0	0	0.0002253	2.08e-05	0	0	0.0069774	0	8.56e-05	0.0001384	4.37e-05	0.0016469	0	0	0	0	0.0006174	0.0001596	0	1.2e-05	0.0008349	0	0	0.0006457	0	0	0	0	0	0	0	0	0.0002353	0.0031497	3e-05	0.0002418	0	0
0014_0700_P	0	0	0	0	0	0	0	0	0	1.76e-05	0	0	0	0.0019049	0.0019129	0	0	0	0	0.0033507	0	0	0	0	0	0.000233	0	0	0.0006688	0	0	0	0.0006445	0	0.0007273	0	0	0	0.0003332	0.0855184	0	0	0	0.0008946	0	0	0.0010536	0	0
0015_5307_P	0	0	0	0	0	0	0	0	0	0	0	0	0	0	0	0	0	0	0	0	0	0	0	0	0	0	0	0	0	0	0	0	0	0	0.0002169	0	0	0	0	0.0014879	0	0	0	0.0003569	0	0.0038542	0.0004204	0	0
0016_0909_P	0	0	0	0	0	0	0	0	0	0.000323	0	0	0	0.000186	0.0006713	0	0	0	0	0.0002589	0	0	0	0	0	0	0	0	1.48e-05	0	0	0	0	0	0	0	0	5.33e-05	0	1.71e-05	0	0	0	0.0008873	0	0	0.0002872	0	0
0017_0540_P	0	0	0	0	0	0	0	0	0	0	0	0	0	0	0	0	0	0	0	0.0001872	0	0	0	0	0	8.65e-05	0	0.0018098	0	0	0	0.0038337	0	0	0.0002084	0	0	0	0.002336	0.0043377	0	0.0517237	0	0.0007415	0	0	0.0053543	4.53e-05	0
0018_6535_P	0	0	0	0	0	0	0	0	0	0	0	0	0.0018481	0	0.0056209	0	0	0	0	0.0048993	0	0	4.54e-05	0	0	0	0	0	0	0	0	0	0	0	0	0	0	0	0	7.7e-06	0	0	0	0	0	0	0	0	0
0019_0945_P	0	0	0	0	0	0	0	0.0001424	0	0	0.0001078	9.75001e-05	8.14001e-05	0.0011459	0.0011134	0	0	0	0	0.0005553	2e-05	0	0.0020023	0	0	0	0	0	0	0	0	0.0010518	0	0	0.00747011	0	0.0002157	0	0.0001894	4.57e-05	0	2.3e-06	0	0.0021393	0	9.59001e-05	0.0038633	0	0
0020_7613_P	0	0	0	0	0	0	0	0	0	0	0	0	0	5.34e-05	4.9e-05	0	0	0	0	2.32e-05	0	0	0	0	0	0	0	0	1.39e-05	0	3.93e-05	0	0	0	0	0	0	0	0	0	0	0	0	7.81e-05	0	0	0.0002674	0	0
0021_0944_P	0	0	0	0	0	0.0005299	0	1.14e-05	0	0.000512	0.0004706	0.0004902	2.45e-05	0.0004722	0.0011876	0	0	0	0	0.0013793	3.48e-05	0	0.0013965	0	0	0.0002346	0	0	0	0	0	0.0034483	0	0	0.0037846	0	0	0	0.0032559	0.0054734	0	0.001074	0	0.0052572	1.56e-05	0	0.0046946	0.0039731	0
0022_0704_P	0	0	0	0	0	0	0	0	0	0	0	0	0	0	0	0	0	0	0	0	0	0	0	0	0	0	0	0	0.0003607	0	0	0	0.0001014	0	0	0	0	0	0	0.154229	0	0	0	0	0	0	0	0	0
0023_6488_P	0	0	0	0	0	0	0	0	0	0	0	0	0	0	0	0	0	0	0	0	0	0	0	0	0	0	0	0	0	0	0	0	0	0	0	0	0	0	0	0.262837	0	0	0	0	0	0	0	0	0
0024_0768_P	0	0	0	0	0	0	0	0	0	0	0	0	0	8.64e-05	0	0	0	0	0	1e-05	0	0	0	0	0	0	0	0	0	0	0	0	0	0	0	0	0	0	0	4.59e-05	0	0.0003559	0	0.0004862	0	0	0.000216	0	0
0002_6404_P	0	0	0	0	0	0	0	0	0	0	0	0	0	0	0	0	0	0	0	0	0	0	0	0	0	0	0	0	0	0	0	0	0	0	0	0	0	0	0.0001322	0.0025134	0	0	0	0	0.0028145	0	0.0108721	0	0
0025_5306_P	0	0	0	0	0	0	0	0	0	0	0	0	0	0	0	0	0	0	0	0	0	0	0	0	0	0	0	0	0.0026745	0	0	0	0	0	1.13e-05	0	0	0	0	0	0	0	0	1.84e-05	0	0	0.0003019	0	0
0026_0531_P	0	0	0	0	0	0	0	0	0	0	0	0	0	0	0	0	0	0	0	0	0	0	0	0	0	0	0	0	0	0	0	0	0	0	0	0	0	0	0	0.00043	0	0	0	0	0	0	9.39e-05	0	0
0027_7549_P	0	0	0	0	0	0	0	0	0	0	0	0	0.0025938	0	5.03e-05	0	0	0	0	0	0	0	0.0007669	0	0	0	0	0	0	0	0	0	0	0	0.00028	0	0	0	0	0.0022259	0	4.8e-06	0	5.29e-05	0	0	0.0005232	0.000393	0
0029_6496_P	0	0	0	0	0	0	0	0	0	0	0	0	0	0	0	0	0	0	0	0	0	0	0	0	0	0	0	8.45e-05	0	0	0	6.8e-06	0	0	0	2.65e-05	0	0	0	0.89854	0	0	0	6.3e-05	0	0	0.0001329	0	0
0031_7599_P	0	0	0	0	0	0	0	0	0	0	0	0	0	0	0	0	0	0	0	3.16e-05	0	0	0	0	0	0	0	0.0003003	9.08e-05	0	0	0	0	0	0.0001852	0	0	0	0	0	0	0	0	6.35e-05	0.0008895	0	2.95e-05	0	0
0032_6485_P	0	0	0	0	0	0	0	0	0	3.5e-05	0	0	0	1.07e-05	0.0005475	0	0	0	0	0.0038229	0	0	0	0	0	0	0	0.0023312	0	0	0	0	0	0	0.0006755	0	0	0	0	0.0009795	0	0	0	0.0031879	0.0030953	0	0.0028615	0	0
0033_6484_P	0	0	0	0	0	0.0002505	0	0	0	0	0	8.99e-05	0.0001459	0.0001286	0.0001897	0	0	0	0	0.0002193	0	0	0	0	0	0	0	0	0	0	0	0	0	0	7.75e-05	0	0	0	0	9.69e-05	0	0	0	0.0005876	0	0.0030028	0.0004653	0.0003123	0
0034_0128_P	0	0	0	0	0	0	0	0	0	0	0	0	0	0	0	0	0	0	0	0	0	0	0	1.21e-05	0	0	0	0.000229	0	0	6.47e-05	3.65e-05	0	0	0	0	0	0	0.0016015	0.0052922	0	0	0	7.47e-05	0	0	0.0004319	0	0
0035_2814_P	0	0	0	0	0	0	0	0	2.31e-05	0.0004164	0.0005161	0.0003237	0	0.0002324	0.0004368	0	0	0	0	0.0003865	0	0	0	0	0	0	3e-06	0.0001252	0.0001593	0	0.0001449	0	0	0	0.0029727	0	0	0	0	0.0001931	0	0	0	0.0102821	0	0.000171	0.0005018	0	0
0003_0005_P	0	0	0	0	0	0	0	0	0	0	0	0	0	0	0	0	0	0	0	0	2.75e-05	4.57e-05	8.16e-05	0	0	0	0	0	0	0	0	0	0	0	0	0	0	0	0	0	0	0	0	0	0	0	1.17e-05	2.26e-05	0
[truncated: 743 more columns]

## Sheet: From Genus of Interest
index	Corynebacterium_accolens	Corynebacterium_ammoniagenes	Corynebacterium_amycolatum	Corynebacterium_aurimucosum	Corynebacterium_bovis	Corynebacterium_callunae	Corynebacterium_durum	Corynebacterium_genitalium	Corynebacterium_glucuronolyticum	Corynebacterium_glutamicum	Corynebacterium_jeikeium	Corynebacterium_kroppenstedtii	Corynebacterium_lipophiloflavum	Corynebacterium_massiliense	Corynebacterium_mastitidis	Corynebacterium_matruchotii	Corynebacterium_propinquum	Corynebacterium_pseudodiphtheriticum	Corynebacterium_pseudogenitalium	Corynebacterium_pyruviciproducens	Corynebacterium_resistens	Corynebacterium_sp_HFH0082	Corynebacterium_sp_KPL1859	Corynebacterium_striatum	Corynebacterium_tuberculostearicum	Corynebacterium_ulcerans	Corynebacterium_urealyticum	Bifidobacterium_animalis	Bifidobacterium_breve	Bifidobacterium_dentium	Bifidobacterium_longum	Bifidobacterium_minimum	Bifidobacterium_pseudocatenulatum	Gemella_haemolysans	Gemella_morbillorum	Gemella_sanguinis	Gemella_unclassified	Staphylococcus_arlettae	Staphylococcus_aureus	Staphylococcus_caprae_capitis	Staphylococcus_carnosus	Staphylococcus_epidermidis	Staphylococcus_haemolyticus	Staphylococcus_hominis	Staphylococcus_lugdunensis	Staphylococcus_pasteuri	Staphylococcus_pettenkoferi	Staphylococcus_pseudintermedius	Staphylococcus_saprophyticus
0036_0662_R	0.0002189	0	0	0	0.0040421	0	0	0	0	0	0	0.128676	0	0	0	9.18e-05	0	0	0	0	0	0	0	0	0.0003564	0	0	0	0	0	0	0	0	0	0	0	0.0003133	0	0	0.0305963	0	0.0055006	0	0	0	0	0	0	0
0037_6529_R	0	0	0.0003222	0	0	0	0	0	0	0	0	0.000138	0	0	0	7.1e-05	0	0	0	0	0	0	0	0	0	0	0	0	0	0	0	0	0	0.000772	0	0	0	0	0.0189964	0.0004955	0	0.0085764	0	0	0	0	0	0	0
0038_0014_R	4.91e-05	0	0	0	0	0	0	0	0	0	0	0	0	0	0	0	0	0	0	0	0	0	0	0	0.0005008	0	0	0	0	0	0	0	0	0.0001678	0	0	5e-05	0	0.0228463	0.0138158	0	0.0666312	0	0	0	0	0	0	0
0039_1375_R	0	0	0	0	3.2e-06	0	0	0	0	0	0	6.6e-06	0	0	0	0.0003499	0	0	2.6e-06	0	0	0	0	0	0	0	0	0	0	0	0	0	0	0	0.0001385	1.18e-05	0	0	0	5.51e-05	0	0.0054808	0	2.48e-05	0	2.27e-05	0	0	0
0004_6510_R	0	0	0	0.0009741	0	0	0	0	0	0	0	0.0001488	0	0	0	0.0028218	0	0	0.0002744	0.0006232	0	0	0	0	0.0012276	0	0	0	0	0	1.45e-05	0	0.0020752	0.001101	0	0	0	0	0	7.28e-05	0	0.0085041	0.0025684	0.0010136	0	0	0	0	0
0040_2721_R	0.0005135	0	0	0	0.0054123	0	0	0	0	0	0	0.108365	0	0	0	0.0007026	0.001023	0	0	0	0	0	0	0	0.0008969	0	0	0	0	0	0	0	0	0	0	0	0	0	0	0.0014215	0	0.171916	0	0.0033855	0	0	0	0	0
0041_1036_R	0	0	0	0	0.0641434	0	0	0	0	0	0	0.0023431	0	0	0	0.0007395	0	0	0	0	0	0	0	0	0	0	0	0	0	0	0	0	0	0.000135	0	0	8.4e-06	0	0.0012249	0	0	0.190807	0	0	0	0	0	0	0
0042_0059_R	0	0	0	0	0	0	0	0	0	0	0	3.23e-05	0	0	0	3.39e-05	0	0	0	0	0	0	0	0	0	0	0	0	0	0	0	0	0	0	0	0	0	0	0	0	0	0.0024439	0	2.08e-05	0	0	0	0	0
0043_1432_R	0	0	0	0	0	0	0	0	0	0	0	0.0212018	0	0	0.0014801	0.000196	0	0	0	0	0	0	0	0	0.000156	0	0	0	0	0	0	0	0	0.0040114	0	0.0003407	0	0	0.0013747	0.0215027	0	0.0282933	0	0.0023465	0	0.0010498	0	0	0
0045_0804_R	0	0	0	0	0	0	0	0	0	0	0	0.000326	0	0	0.0074329	0.0026862	0	7.74e-05	0.0004102	0	0	0	0	0	0.0015476	0	0	0	0	0	0	0	0	0.0010815	0	0	0.0003127	0	0.0005679	0.0060609	0	0.0794627	0	0.0008429	0	0	0	0	0
0046_7588_R	0	0	0	0	0	0	0	0	0	0	0	0	0	0	0	0	0	0	0	0	0	0	0	0	7.59e-05	0	0	0	0	0	0	0	0	0.0001587	0	0	3.18e-05	0	0.0003671	0.0018376	0	0.0352819	0	0	0	0	0	0	0
0047_0790_R	0	0	0	0	0.462358	0	0	0	0	0	0	0.0029482	0	0	0	0	0	0	0	0	0	0	0	0	0	0	0	0	0	0	0	0	0	0	0	0	0	0	0	0	0	0.0054148	0	0	0	0.0033177	0	0	0
0048_0030_R	0	0	0	0	0	0	0	0	0	0	0	3.05e-05	0	1.99e-05	0	0	0.0006057	8.94e-05	0.0002122	0	0	0	0	0	0.0036689	0	0	0	0	0	0	0	0	0.0001674	0	0	0.0002549	0	0	0.0004024	0	0.166209	0	0.0206059	0	0.0002391	0.0007802	0	0
0049_4159_R	0	0	1.44e-05	0	0	0	0.0003853	4.8e-06	0	0	0	0.0003558	0	0	0.0001338	0.0011111	0	0	0.0005135	0	0	0	0	0	0.0006703	0.0004209	0	0	0	0	0	0	0	0.0015255	0.0002904	0.0006012	0	0	4.61e-05	0.0009921	0	0.01055	0	0.0025859	3.05e-05	0	0	0.0006836	0
0006_0817_R	0.0219796	0	0	0	0	0	0.000383	0	0	0	0	0.473369	0	0	0	0.0002928	0.0001369	0	0.0003244	0	0	0	0	0	0.0017442	0	0	0	0	0	0	0	0	0.0017032	0.0005744	1.17e-05	0	0	0	0.0052175	0	0.0284904	0	0.000940301	0	0	0	0	6.5e-05
0050_0493_R	0	0	4.98e-05	0	0.0069186	0	0	0	0	0	0	0.0009852	0	0	0	0.0139813	0	0	0	0	0	0	0	0	0	0	0	0	0	0	0	0	0	0.0444965	0	0.0041225	0	0	0	0.000512	0	0.0071909	0	0	0	0	0	0	0
0051_1536_R	0.0012719	0	0	0	0	0	0	0	0	0	0	0	0	0	0	0	0	0	0	0	0	0	0	0	0	0	0	0	0	0	0	0	0	0.0025824	0.0001318	0.0069499	0	0	0	0.0025575	0	0.0224358	0	0	0	0	0	0	0
0053_0129_R	0	0	0	0	0	0	0	0	0	0	0	0.0008386	0	0	0	0	0	0	0	0	0	0	0	0	0.0002339	0	0	0	0	0	0	0	0	0	0	0	0	0	0	0.0081329	0	0.0677737	0	0.0017246	0	0	0	0	0
0054_3090_R	2.2e-05	0	0	0	0	0	0	0	0	0	0	0.025221	0	0	0	3.24e-05	0	0	0.0001692	0	0	0	0	0	0.0002967	0	0	0	0	0	0	0	0	1.74e-05	0	0	0	0	0	5.71e-05	0	0.0141574	0	0.0003541	0.0005039	0	0	0	0
0055_0916_R	0	0	1.17e-05	0	0.0850388	0	0	0	0	0	0	0.0009705	0.0056454	0	0	0.0003289	0	0	0	0	0	0	0	0	2.79e-05	0	0	0	0	0	0	0	0	0	0	0.0002777	0	0	0	0.027205	0	0.0534256	0	0	0	0	0	0	0
0056_6471_R	9.93999e-05	0	0.000233	0.0004311	0.0003833	0	0.0025063	0	0	0	0	0.31072	0	0.002453	0	0.000756499	0	0	0.0005177	0	0	0	0	0	0.0015109	0	0	0	0	0	0	0	0	0.0139604	0	0.0042478	0	0	0.0145157	0.000625699	0	0.0248084	0.0003226	0.0002133	0	0	0	0	0
0057_2967_R	0	0	0	0	0	0	0	0	0	0	0	0.0005072	0	0.0014336	0	0	0	0	0.001734	0	0	0	0	0	0.0071966	0	0	0	0	0	0	0	0	0	0	0	0	0	0.0054043	0.0251943	0	0.0163192	0	0.0153437	0	0	0	0	0
0059_6547_R	0	0	0	0	0	0	0	0	0	0	0	0.0014674	0	0	0	0	0	0	0.0021516	0	0	0	0	0	0.0050485	0	0	0	0	0	0	0	0	0	0	0	0	0	0	0.0315358	0	0.0294285	0	0	0	0	0	0	0
0007_5278_R	0	0	0	0	0.0040698	0	0	0	0	0	0.0002614	0.335178	0	0	0	5.24e-05	0	0	0.0016482	0	0	0	0	0	0.0017508	0	0	0	0	0	0	0	0	0.0002561	0	0	0.0005982	0	0	0	0	0.0156468	0	0	0	0	0	0	0
0060_1410_R	0	0	0	0.000536	0	0	0	0	0	0	0	0.580249	0	0	0	0	0	0	0.0007916	0	0	0	0	0	0.0024864	0	0.0004455	0	0	0	0	0	0	0.0028455	4.76e-05	0.0009035	0.0007952	0	0	2.18e-05	0	0.0451634	0	0.000406	0.0019645	0	0	0	0
0061_0866_R	0	0	0	0	0	0	0	0	0	0	0	0.0127369	0	0	0	0	0	0	0	0	0	0	0	0	0.0004909	0	0	0	0	0	0	0	0	0	0	0	0	0	0	0.0010944	0	0.0120549	0	0	0	0	0	0	0
0062_0772_R	0	0	3.53e-05	0	0	0	0.018752	0	0	0	0	0.0001683	0	0.0017316	0	0.0390694	0	0	0.0006144	0	0	0	0	0	0.0015925	0	0	0	0	0	0	0	0	0.0070003	5.53e-05	0.0027008	0.0010554	0	0	0	0	0.0240145	0	0.0054687	0	0	0	0	5.83e-05
0063_1116_R	0.0024928	0	0	3.81e-05	0	0	2.56e-05	0	0	0	0.002375	0.0234081	0	0.0018278	0	0.0012598	0	0	0.0024292	0	0	0	0	0	0.0026926	0	0	0	0	0	0	0	0	0.0009194	0	7.46e-05	0	0	0	0.0056474	0	0.0735205	0	0.004403	0.0099043	0	0.0009282	0	0
0064_7575_R	0	0	0	0	0	0	0.0014937	0	0	0	0	0	0	0	0	0.0026537	0	0.0003927	0.0009801	0.0069162	0	0	0	0	0.0039115	0	0	0	0	0	0	0	0	0.0026916	4.46e-05	0.0016545	0	0	0	0.0046218	0	0.0119656	0	0.0104295	0	0	0	0	0
0065_0855_R	0	0	0	0	0	0	0	0	0	0	0	0	0	0	0	0.0009548	0	0	0	0	0	0	0	0	0.0001541	0	0	0	0	0	0	0	0	0	0	0.0002503	0	0	0	0.0079471	0	0.0203322	0	0.0004005	0	0	0	0	0
0066_0872_R	9.44e-05	0	0	0	0	0	0	0	0	0	0	4.37e-05	0	0	0	0	0	0	4.21e-05	0	0	0	0	0	0.0001049	0	0	0	0	0	0	0	0	0.0004775	0	3.41e-05	0	0	0	0.0008162	0	0.00254	0	0.0006593	0	8.2e-06	0	0	0
0067_0934_R	1.85e-05	0	0	0	0	0	9.95e-05	0	0	0	1.88e-05	0.0015734	0	0	0	2.74e-05	0	0	0.0001104	0	0	0	0	0	7.37e-05	0	0	0	0	0	0	0	0	0.0007862	0	3.5e-05	0	0	0	0.0100709	0	0.0186257	0	0.0001348	0	3.32e-05	0	0	0
0068_7602_R	0	0	0	0	0	0	0	0	0	0	0	3.47e-05	0	0	0	0	0	0	0	0	0	0	0	0	2.93e-05	0	0	7.71e-05	0	0	0	0	0	0.0027316	0	6.08e-05	0	0	0	0.0019074	0	0.139591	0	0.0024075	0	0.0003889	0	0	0
0009_1378_R	0	0	0	0	0	0	0	0	0	0	0	0.0004821	0	0	0	0	0	0	0.0002836	0	0	0	0	0	0.0006385	0	0	0	0	0	0	0	0	0.0007124	0	0	0.0002957	0	0	0	0	0.0848889	0	0.0041171	0	0	0	0	0
0070_6416_R	0	0	0	0	0	0	0	0	0	0	0	0	0	0	0	0	0.0020525	0	0	0	0	0	0	0	0	0	0	0	0	0	0	0	0	0.0012268	0	0	0.0006665	0	0	0	0	0.568342	0	0	0.131829	0	0	0	0
0071_1202_R	1.22e-05	0	0	0	0	0	0	0	0	0	0	1.9e-06	0	0	0	0.0002683	0	0	2.9e-06	0	0	0	0	0	4.8e-06	0	0	0	0	0	0	0	0	3.16e-05	8e-07	0	0	0	0	0.0001481	0	0.001741	0	0	0	0	0	0	0
0072_0349_R	0	0	0	0	0	0	0	0	0	0	0	0.0019029	0	0	0	0	0	0	0.0022539	0.0004389	0	0	0	0	0.0007045	0	0	0	0	0	0	0	0	0	0	0	0	0	0	0.0032214	0	0.0418696	0.0040933	0.0053805	0	0	0	0	0
0074_0822_R	0	0	0	0	0	0	0	0	0	0	0	0	0	0	0	0	0	0	0	0	0	0	0	0	0	0	0	0	0	0	0	0	0	0.0007849	0	0	0.0001871	0	0	0	0	0	0	0	0	0	0	0	0
0075_0788_R	2.29e-05	0	5.93e-05	0	0	0	0	0	0	0	0	0	0	0	0	0.0001613	0	0	0.0003328	0	0	0	0	0	0.0025213	0	0	0	0	0	0	0	0	0	0	0	0	0	0	0	0	0.0212008	7.2e-06	0	0	0	0	0	0
0076_0557_R	0	0	0	0	0	0	0	0	0	0	0	0	0	0	0	0	0	0	0	0	0	0	0	0	0	0	0	0	0	0	0	0	0	0.0042966	0	0	0.0010402	0	0	0.000208	0	0.137879	0	0.0005331	0	0	0	0	0
0077_1500_R	4.01e-05	0	1.32e-05	0	0	0	1.7e-06	0	0	0	0	0	0	0	0	0.0004188	0	0	4.15e-05	0	0	0	0	0	4.57e-05	0	0	0	0	0	0	0	0	8.82e-05	3.13e-05	0	0	0	0	0.0005719	0	0.0039037	0	0.0001067	2.29e-05	0	0	0	0
0078_1435_R	0.0121448	0	0	0	0	0	0	0	0	0	0	6e-06	0	0	0	0	7.4e-06	0	0.0003363	0	0	0	0	0	0.0010354	0	0	0	0	0	0	0	0	0.0004484	0	0	0.0002577	0	0	0.004022	0	0.0694697	0.0003098	0.0002016	0	0	0	0	0
0001_7616_R	0	0	0	0	0	0	0	0	0	0	0	0	0	0	0	0	0	0	0	0	0	0	0	0	0	0	0	0	0	0	0	0	0	0	0	0	0	0	0	0.0050315	0	0.0371773	0	0	0	0	0	0	0
0079_1351_R	0.0011164	0	0.0001077	0	0	0	0	0	0	0	0	0.101563	0	0.0005269	0	0	0	0	0.0004039	0	0	0	0	0	0.0008109	0	0	0	0	0	0	0	0	0.0004074	9.3e-06	0	3e-05	0	0	0.0113011	0	0.0586173	0	0.0037118	0	0	0	0	0
0010_3030_R	0.0016023	0	0	0	0	0	0	0	0	0	0	0.0167986	0	0	0	0.0006439	0	0	0.0046947	0.0002086	0	0	0	0	0.0001305	0	0	0	0	0	0	0	0	0.0381593	0.0012449	0	0	0	0	0	0	0.0487893	0	0.0090925	0	0	0	0	0
0080_7577_R	0.0004233	0	0	0.0013724	0	0	0.0002071	0.0042596	0	0	0	0	0	0	0	0.0005123	0.0002165	0	0.0028269	0	0	0	0	0	0.0028757	0	0	0	0	0	0	0	0	0.0083187	0.0009858	0.0008862	0	0	0	0.0152123	0	0.0745334	0.0013066	0.0328803	0	8.75e-05	7.8e-05	0	0
0081_6546_R	0.0003871	0	0.0002744	2.78e-05	0	0	0	0	0	0	0.0014341	0	0	0	0.0008623	0.0002851	0	0	0.0002857	0	0	0	0	0	0.0006046	0	0	0	0	0	0	0	0	0.0018057	0.0011788	0.0002355	0	0	0	0.0247861	0	0.0562321	0.0002456	0.0391222	0	0	0.0007523	0	0
0082_0826_R	0.0025378	0	0	0	0	0	0	0	0	0	0	0.0862068	0	0	0.0017245	0.0002661	0.0002722	0	0.0017644	0	0	0	0	0	0.0003717	0	0	0	0	0	0	0	0	0.0001433	0.0004497	0	0	0	0	0.0065582	0	0.0208463	0	0.0069993	0	0	0	0	0
0083_6522_R	0	0	0	0	0	0	0	0	0	0	0	0	0	0	0	0	0	0	0.0002056	0	0	0	0	0	0.0002644	0	0	0	0	0	0	0	0	0	0	0	0	0	0	0.0012727	0	0.0600944	0.0001515	0.0060524	0	0.0002106	0	0	0
0084_0019_R	0	0	0	0	0	0	0	0	0	0	0	0.0037614	0	0	0	0	0	0	0	0	0	0	0	0	0.0005114	0	0	0	0	0	0	0	0	0.0137448	0	0	0	0	0.0047173	0.0076653	0	0.0355	0	0.00407	0	0	0	0	0
0085_2842_R	0	0	0	0	0.0024779	0	6.4e-06	0	0	0	0	0.0013973	0	0	0	8.36e-05	0	0	2.57e-05	0	0	0	0	0	2.84e-05	0	0	0	0	0	0	0	0	0.0001426	0	0	1.17e-05	0	0	3.09e-05	0	0.0008915	0	7.53e-05	7.52e-05	0	0	0	0
0086_5318_R	0	0	0	0.0004265	0	0	0	0	0	0	0	0.0009722	0	0	0	0.000181	0	0	0.0008269	0	0	0	0	0	0.0012262	0	0	0	0	0	0	0	0	0.0005863	0	0	0.000107	0	0.0020425	0.0064091	0	0.0230457	0	0.0042707	0	0	0	0	0
0087_1171_R	0.0006474	0	0	0.0127544	0	0	0	0	0	0	0.0006406	0.0896836	0	0.0006115	0.0101736	0	0	0	0.0043358	0	0	0	0	0	0.0041813	0	0.0043038	0	0	0	0	0	0	0.0007837	0	0	0.0002218	0	0	0.0444058	0	0.0860257	0.0078924	0.0100497	0	0.0010641	0.0016936	0	0
0088_0559_R	0	0	0	0	0	0	0	0	0	0	0	0	0	0	0	0	0	0	0	0	0	0	0	0	0.0008017	0	0	0	0	0	0	0	0	0.0035637	0	0	0.000304	0	0	0.005307	0	0.0123912	0	0	0	0	0	0	0
0089_0893_R	0	0	0	0	0	0	0	0	0	0	0	0	0	0	0.0099277	0.0018691	0	0	0.0134511	0	0	0	0	0	0.0009867	0	0	0	0	0	0	0	0	0	0	0	0	0	0.0011855	0.0083297	0	0.113217	0	0.0048934	0.003471	0	0	0	0
0011_7570_R	0	0	0.0002723	0	0.0022689	0	8.64e-05	0	0	0	0	0.0631569	0	0	0	0.0004048	0	0	0.000284	0	0	0	0	0	0.0007626	0	0	0	0	0	0	0	0	0.001049	0.0007611	0.0003217	0	0	3.8e-05	0.0069307	0	0.0222034	1.17e-05	0.0006866	0	0	2.21e-05	0	0
0090_0015_R	0.0023675	0	0	0	0	0	0	0	0	0	0	0.0005024	0	0	0	0	0.0014894	0	5.03e-05	0	0	0	0	0	4.92e-05	0	0	0	0	0	0	0	0	0.0043505	0	0	0.0017201	0	0	0.0235812	0	0.0290499	0	0	0	0	0	0	0
0091_0091_R	0.0030733	0	0.0001111	0	0	0	0	0	0	0	0	0	0	0	0	0.0006079	0.0016784	0	0.0018037	0	0	0	0	0	0.0026555	0	0	0	0	0	0	0	0	0.000904301	0.0001996	0.0005325	0	0	0	0.0051752	0	0.277495	0	0.0011389	0.0200628	0.000318	0	0	0.0002566
0092_3072_R	0	0	0	0	0	0	0	0	0	0	0	0	0	0	0	0	0.0002952	0	0	0	0	0	0	0	0	0	0	0	0	0	0	0	0	0	0	0	0	0	0	0.0286547	0	0.098276	0	0	0	0	0	0	0
0093_2988_R	0	0	0.000169	0	0	0	5.82e-05	0	0	0	0.0003906	0.0010037	0	0	0	0.0024929	0	0	0.0011258	0	0	0	0	0	0.0015963	0	0	0	0	0	0	0	0	0.0029629	0.000258	0.0018454	0	0	0.0003291	0.0060408	0	0.0445363	0	0.0014805	0	0	0	0	0
0094_2912_R	0	0	0.000321	0.0005344	0	0	0.0004173	0	0.0007065	0	0.0004933	0.0059346	0	0	0	0.0001524	0	0.0003255	0.0035379	0	0	0	0	5.09e-05	0.0125449	0	0	0	0	0	0.0008738	0	0	0.0014884	0	9.9e-05	0.0005521	0	0	0.0003622	0	0.383308	0.0015062	2.01e-05	0	0	0	0	0
0095_7595_R	0.0052522	0	0	0	0	0	3.61e-05	0	0	0	0	0.0005718	0	0	0	2.94e-05	0	0.0012897	0.0004686	0	0	0	0	0	7.7e-05	0	0	0	0	0	0	0	0	0.002389	0	0	0.0002536	0	0.0017197	0.0162318	0	0.154174	0	0.0002347	0	0.0001356	0	0	0
0096_0806_R	0.0018992	0	0	0	0	0	0	0	0	0	0	0.0807192	0	0	0.0034744	0.0013062	0.0008903	0	0.0009045	0	0	0	0	0	0.0013432	0	0	0	0	0	0	0	0	0	0.0005887	0	0	0	0	0.00806	0	0.0522194	0	0.0031301	0	0	0	0	0
0097_1463_R	0	0	0.0001137	0	0	0	0	0	0	0	0	0.0447679	0	0	0	0	0	0	0.0004017	0	0	0	0	0	0.001373	0	0.0002591	0	8.18e-05	0	0	0	0	0.0003351	0	0	0	0	0.0004147	0.0224638	0	0.0730759	0	0.0010191	0	2.51e-05	0	0	0
0098_0212_R	0.0015896	0	0	1.1e-05	0.0484866	0.0002306	0.0001504	0	0	0	0.0004632	0.0154404	0	0	0	0.0005463	0	0.0003489	0.000319	0	0	0	0	0	0.0003611	0	0	7.26e-05	0	0	0	0	0	0.001372	6.4e-06	0	0	0	0	0.0324233	0.0005952	0.0114627	0.002099	0.0002527	0	0	0	0	0
0012_1686_R	0.0040935	0	0	0	0	0	0	0	0.0001487	0	0	0	0	0	0	0.0049469	0	0.0009981	0.0206375	0	0	0	0	0	6.47e-05	0	0	0	0	0.0051027	0	0	0	0.0033247	0.0007046	6.63e-05	2.65e-05	0	0.0061486	0.0002829	0	0.0573851	0	0.0001446	0	0	0	0	0
0013_0333_R	0	0	5.48e-05	0	0	0	0	0	0	0	0	0.0073545	0	0	0.0106043	0.002079	0	0	0.0008094	0	0	0	0	0	0.0014091	0	0	0	0	0.0012835	0	0	0	0.0060885	0.0006783	0.0002038	7.91e-05	0	0	0.0113139	0	0.0733005	0	0.0066555	0	0	0	0.000547	0
0014_0700_R	0.0003812	0	0	0	0.0001679	0	6.3e-05	0	0	0	3.29e-05	0.0473059	0	0	0	0.000219	0	0	0.0017054	0	0	0	0	0	0.0006946	0	8.52e-05	0	0	0	0	0	0	0.0003323	0	0	0.0004997	0	0	0	0	0.0131208	0	0.0019497	0	0	0	0	0
0015_5307_R	0	0	0	0	0	0	0	0	0	0	0	0.0002692	0	0	0.0026749	0	0	0.0001879	0.0005614	0	0	0	0	0	0.0047748	0	0	0	0	0	0	0	0	0.0024499	0	0	0.0003113	0	0	0.0100856	0	0.0085164	0	0.0011304	0	0	0	0	0
0016_0909_R	0	0	0	0	0	0	0	0	0	0	0	0	0	0	0	0.0003148	0	0	0	0	0	0	0	0	4.4e-06	0	0	0	0	0	0	0	0	0.0008607	0	0	0.0009368	0	0	0.0007524	0	0.0186266	0	0.0009109	0	0	0	0	0
0017_0540_R	0	0	0	0	0	0	0.0010395	0	0	0	0	0	0	0.0019517	0	0	0	0	0.0110094	0	0	0	0	0	0.0217525	0	0	0	0	0	0	0	0	0.0303016	0	0	0	0	0	0.007716	0	0.269576	0	0	0	0.0068118	0	0	0
0018_6535_R	0	0	6.13e-05	0	0	0	0	0	0	0	5.12e-05	0.0003927	0	1.84e-05	0	0	0	0	0.0001386	0.000203	0	0	0	0	0.0003692	0	0	0	0.0027775	0	0	0	0	0.0007838	0	0	0	0	0	0.0015779	0	0.021936	0	0.0011677	0	0	0	0	0
0019_0945_R	0	0	0	0.0012038	0	0	0.004503	0	0	0	0	0	0	0	0	0.0011018	0	0	0.0042235	0	0	0	0	0	0.0034015	0	0	0	0	0	0	0	0	0.0052933	0.0038109	0.0002248	0	0	0.0003824	0.0005637	0	0.0241509	0.0123246	0.0237392	0	0	0	0	0
0020_7613_R	8.55e-05	0	9.92e-05	3.3e-05	0	0	5.63e-05	0	0	0	0	0	0	0	0	0.0001117	0	1.02e-05	0.0003531	0	0	0	0	0	0.0001715	0	0	0	0	0	0	0	0	0.0019433	0	2.48e-05	0.0001938	0	0	0.0031455	0	0.037037	2.16e-05	0.0015656	0	0	0	0	0
0002_6404_R	0	0	0	0	0	0	0	0	0	0	0	0.0019131	0	0	0.0179464	0	0.0006766	0	0.006805	0	0	0	0	0	0.006082	0	0	0	0	0	0	0	0	0.0039487	0	0	0.0009171	0	0	0.027954	0	0.24435	0.0164057	0.0080916	0	0	0	0	0
0021_0944_R	0.0027032	0	0	0.0015047	0	0	0.0029128	0	8.69e-05	0	0.0013493	0.0003104	0	0.0006148	0	0.0020517	0.0002316	0	0.002409	0.0025892	0	0	0	0	0.0010152	0	0.0001382	0	0.0005258	0	0.0002565	0	0	0.0132431	0.0034336	0.0002941	0	0	0	0.0002888	0	0.0129279	0.003007	0.0064108	0.000387	0	0	0	0.00103
0022_0704_R	0.021902	0	0	0	0.0013914	0	0	0	0	0	0	0.0412415	0	0	0	0	0	4.43e-05	0.0001912	0	0	0	0	0	0.0001826	0	0	0	0	0	0	0	0	0	0	0	0	0	0	0.0041983	0	0.0690694	0	0.0010618	0.0044376	9.3e-05	0	0	0
0023_6488_R	0	0	0	0	0	0	0	0	0	0	0	0.0434525	0	0	0	3.7e-05	0	0	1.4e-06	0	0	0	0	0	2.8e-05	0	0	0	0	0	0	0	0	7.39e-05	0	0	7.58e-05	0	0	0.0003652	0	0.0075448	0	8.2e-05	0	0	0	0	0
0024_0768_R	0	0	0	0	0	0	0	0	0	0	0	0	0	0.0014925	0	0	0	0	0.0005956	0	0	0	0	0	0.0007507	0	0	0	0	0	0	0	0	0.0139067	3.93e-05	0	0.0024677	0	0	0.0045025	0	0.143135	0	0.0024427	0	0	0	0	0
0025_5306_R	0.0009761	0	0	0	0	0	1.42e-05	0	0	0	0	0	0	0	0	3.21e-05	0	0	0.0001331	0	0	0	0	0	9.71e-05	0	0	0.0004155	0	0	9.1e-06	0	0	0.0002749	0	2.1e-06	0	0	0	0.0060159	0	0.0223133	0	0.00023	0	6.77e-05	0	0	0
0026_0531_R	3.6e-06	0	0	0	0	0	0	0	0	0	0	0.0001406	0	0	0	0	0	0	1.55e-05	0	0	0	0	0	3.94e-05	0	0	0	0	0	0	0	0	0.000576	0	0	0	0	2.09e-05	0.0080096	0	0.0129464	0	8.56e-05	0	0	0	0	0
0027_7549_R	0	0	0	0	0	0	0	0	0	0	0	0	0	0	0	0	0	0	0.0001561	5.43e-05	0	0	0	0	0.0001244	0	0	0	0	0	0	0	0	0.0006172	0	4.56e-05	0.0002508	0	0	0.0009332	0	0.0133097	0	0.0058892	0.0002431	3.48e-05	0	0	0
0029_6496_R	0	0	0	0	0	0	0	0	0	0	0	0.590452	0	0	0.0015457	0.0004822	0	0	0.0001961	0	0	0	0	0	0.0004966	0	0	0	0	0	0	0	0	0.0031413	0.0003681	0	0	0	0	0.0158296	0	0.0474317	0	0.0004481	0	0	0	0	0
0030_0754_R	0.0002839	0	0	0	0.0196333	0	0.0002212	0	0	0	0	0.106551	0	0	0	0.0015432	0	0	0.0004152	0	0	0	0	0	0.0003111	0	0	0	0	0	0	0	0	0.0018169	0.000279	0	0.0003806	0	0	0.0524605	0	0.0192197	0	0	0	0	0	0	0
0031_7599_R	9.15e-05	0	0	0	0	0	0.0007913	0	0	0	0	0	0	0	5.54e-05	0.0001772	0.0026458	0	9.11e-05	0	0	0	0	0	0.0003121	0	0	0	0	0	0	0	0	0.0176971	0.0007593	0.0003759	1.22e-05	0	0	0.0046342	0	0.0503265	0	0.0008328	0	0	0	0	0
0003_0005_R	0	0	0	0	0	0	0	0	0	0	0	0	0	0	0	0	0	0	0	0	0	0	0	0	0	0	0	0	0	0	0	0	0	0.0001836	0	0	0	0	0	0.0042845	0	0.083868	0	0	0	0	0	0	0
0032_6485_R	0	0	2.51e-05	0	0	0	0.0001499	0	6.93e-05	0	0	0.0002768	0	0.0001625	0	0.0002959	0.0032456	2.52e-05	0.0022401	7.21e-05	0	0	0	1.82e-05	0.0015091	0	0	0	0	0	0	0	0	0.0003808	0	0.0001309	0	2.15e-05	0.0003189	0.0042819	2.06e-05	0.0200395	0.0005962	0.0026051	4.69e-05	0.0008722	0.0001903	2.93e-05	8.73e-05
0033_6484_R	0.0009682	0	0.0001109	8.1e-06	0	0	9.01e-05	0	0	0	0	5e-05	0	0	0	0.0002946	0	0.002128	0.0003396	0.0005884	0	0	0	0	0.0001533	0	0	0	0	0	0	0	0	0.0002081	0.000125	0.0004033	0	0	1.78e-05	0.0078555	0	0.0360113	2.02e-05	0.0028832	0	0	0	0	0
0034_0128_R	4.06e-05	0	3.78e-05	0	0	0	0	0	0	0	0.0002842	0.0459099	0	0	0	0	0	0	0.0067823	0	0	0	0	0	0.0010895	0	0	0	0	0	0	0	0	8.68e-05	0	0	7.8e-06	0	0.000349	0.0328795	0	0.0854013	0.0025297	0.0020219	0	0	0	0	0
0035_2814_R	0.0023814	0	3.84e-05	0	0	0	0.0037749	0	0	0	0	0.0001333	0	0	0	0.0141664	0	5.91e-05	0.0001261	0	0	0	0	0	0.0001646	0	0	0	0	0	0	0	0	0.000855801	0.0008281	0.0001482	0	0	0	0.0042947	0	0.0019427	6.37e-05	0.000838401	0	0	0	5.01e-05	0
0036_0662_Y	0	0	0	0	0	0	0	0	0	0	0	0.249307	0	0	0	0	0	0	0	0	0	0	0	0	0	0	0	0	0	0	0	0	0	0	0	0	0	0	0	0.0898136	0	0.0038584	0	0	0	0	0	0	0
0004_6510_Y	0	0	0	0.0010769	0	0	0	0	0	0	0	0	0	0	0	0.0032827	0	0	0.0006815	0.0006219	0	0	0	0	0.0011239	0	0	0	0	0	6.96e-05	0	0.0010934	0.0018675	0	0	0	0	0	0.000642	0	0.0121922	0.0026877	0.0018938	0	0	0	0	0
0037_6529_Y	0	0	8.05e-05	0	0	0	0	0	0	0	0	0	0	0	0	5.13e-05	0	0	0	0	0	0	0	0	0	0	0	0	0	0	0	0	0	0.0002486	0	0	6.33e-05	0	0.0122365	0.0002413	0	0.004461	0	0	0	0	0	0	0
0038_0014_Y	0.0001913	0	0	0	0	0	0	0	0	0	0	0	0	0	0	0	0	0	2.22e-05	0	0	0	0	0	0.0010371	0	0	0	0	0	0	0	0	0.0008836	0	0	0	0	0.0068691	0.0121087	0	0.0765801	0	0.0008423	0	0	0	0	0
0039_1375_Y	0	0	0	0	5.5e-06	0	9.4e-06	0	0	0	0	6.45e-05	0	0	0	0.0002204	0	0	6.7e-06	0	0	0	0	0	1.17e-05	0	0	0	0	0	0	0	0	0	9.38e-05	0	0	0	0	1.03e-05	0	0.0018978	0	1.52e-05	0	6e-07	0	0	0
0040_2721_Y	0.0015603	0	0	0	0.0019538	0	0	0	0	0	0	0.0918788	0	0	0	0.000385	0.0011592	0	1.77e-05	0	0	0	0	0	0.0001688	0	0	0	0	0	0	0	0	0.0005184	0	0	0	0	0	0.0038353	0	0.219954	0	0.005779	0	0.0004959	0	0	0
0044_1643_Y	0.0003898	0	0	0	0	0	0.0002394	0	0	0	0	0.062208	0	0	0	9.4e-06	0	0	0.0007432	0	0	0	0	0	0.0002262	0	0	0	0	0	0	0	0	0.0080739	0.0034546	0.0021845	0	0	0	0.0110388	0	0.0619701	0	0	0	0	0	0	0
0045_0804_Y	0	0	0	0	0	0	0.0010607	0	0	0	0	0.0002591	0	0	0.0008696	0.0021026	0	0.0002383	0.0009034	2.8e-06	0	0	0	0	0.0018273	0	0	0	0	0	2.36e-05	0	1.08e-05	0.0032947	0	0.0007264	0	0	0.0019603	0.0111913	0	0.0352677	0	0.0043554	0.000346	0.0005661	0	0	0
0006_0817_Y	0.0265981	0	0	0	0	0	0.000215	0	0	0	0	0.482242	0	0	0	0.0004482	0	0	0.0002191	0	0	0	0	0	0.0019445	0	0	0	0	0	0	0	0	0.002435	0.0001729	0	0.0005301	0	0	0.0055572	0	0.0364197	0	0.0035917	0	0	0	0	0
0047_0790_Y	0	0	0	0	0.0370997	0	0	0	0	0	0	0.0053325	0	0	0	0.0056923	0	0	0	0	0.0033756	0	0	0	0.0009529	0	0	0	0	0	0	0	0	0	0	0.0014007	0	0	0	0.0028065	0	0.0372012	0	0.0006063	0	0.0044594	0	0	0
0048_0030_Y	0.0001853	0	0	0	0	0	0	0	0	0	0	0.0007598	0	0.0006256	0	0	0.0006348	0	0.0008552	0	0	0	0	0	0.0180886	0	0	0	0	0	0	0	0	0.0010566	0	0	0.0003781	0	0	0.0024905	0	0.293637	0	0.0150508	0	0.0009382	0.0003631	0	0
0049_4159_Y	0	0	0	0	0	0	2.19e-05	0	0	0	0	4.4e-05	0	0	0	0.0001661	0	0	9.72e-05	0	0	0	0	0	0.0002362	0.0002103	0	0	0	0	0	0	0	0.0003084	5.04e-05	6.54e-05	4.6e-06	0	3.35e-05	0.0003273	0	0.0027269	0	0.0011355	0	0	0	0.0002674	0
0050_0493_Y	0	0	0	0	0.0037649	0	5.7e-05	0	0	0	0	0.0011314	0	0	0	0.0354741	0	0	0	0	0	0	0	0	0	0	0	0	0	0	0	0	0	0.0089028	0.0015267	0.0059245	9.3e-06	0	0	0.0013554	0	0.0037151	0	0	0	0	0	0	0
0051_1536_Y	0.0009633	0	0	0	0	0	0	0	0	0	0	0	0	0	0	0	0	0	0	0	0	0	0	0	0.0001052	0	0	0	0	0	0	0	0	0.0036153	0.0006145	0.0106057	0	0	0	0.0045821	0	0.0376046	0	0	0	0	0	0	0
0052_0963_Y	0	0	0	0	0	0	0	0	0	0	0	0	0	0	0	0	0	0	0	0	0	0	0	0	0	0	0	0	0	0	0	0	0	0	0	0	0	0	0	0	0	0.0109056	0	0	0	0	0	0	0
0053_0129_Y	0	0	0	0	0	0	0	0	0	0	0	0	0	0	0	0	0	0	0	0	0	0	0	0	0	0	0	0	0	0	0	0	0	0	0	0	0	0	0	0.0090194	0	0.0109741	0	0	0	0	0	0	0
0054_3090_Y	0	0	0	0	0	0	0	0	0	0	0	0.0682711	0	0	0	0	0	0	3.36e-05	0	0	0	0	0	0.0017717	0	0	0	0	0	0	0	0	0	0	0	0	0	0	0	0	0.0089475	0	0.0001259	0	0	0	0	0
0055_0916_Y	0	0	0	0	0.20899	0	0	0	0	0	0	0.0023082	0.0068069	0	0	0	0	0	0	0	0	0	0	0	0	0	0	0	0	0	0	0	0	0	0	0	0	0	0	0.0069313	0	0.0136244	0	5.21e-05	0	0	0	0	0
0056_6471_Y	0	0	0	0	0	0	0.0018879	0	0	0	0	0.302284	0	0.0008794	0	0	0	0	4.56e-05	0	0	0	0	0	0.0004942	0	0	0	0	0	0	0	0	0.0113961	0	0.0038264	0	0	0.0060271	0.0001094	0	0.010919	0	0	0	0.0047863	0	0	0
0057_2967_Y	0	0	0	0	0	0	0	0	0	0	0	0.0081629	0	0	0	0	0	0	0.001248	0	0	0	0	0	0.0084277	0	0	0	0	0	0	0	0	0	0	0	0	0	0.0204315	0.0870909	0	0.0316769	0	0.0599922	0	0.0004966	0	0	0
0059_6547_Y	0.000143	0	0	0	0	0	0	0	0	0	0	0.0001016	0	0	0	0	0	0	0.0011314	0	0	0	0	0	0.0030978	0	0	0	0	0	0	0	0	0	0	0	9.5e-06	0	0	0.0361852	0	0.0294183	0	0	0	0	0	0	0
0060_1410_Y	0	0	0	8.69e-05	0	0	0	0	0	0	0	0.779951	0	0	0	0	0	0	0.0005378	0	0	0	0	0	0.0017444	0	0.0002053	0	8.89e-05	0	0	0	0	0.0066971	0.0005097	0.0010399	0.001372	0	0	0.0002898	0	0.0375328	0	0.0002745	0.0004112	0	0	0	0
0064_7575_Y	0	0	0	0	0	0	0.007051	0	0	0	0	0.0004866	0	0	0	0.0057743	0	0.0014926	0.0010929	0.0051757	0	0	0	3.66e-05	0.0010213	0	0	0	0	0	0	0	0	0.0095937	0.000933	0.0048315	0	0	0.0007504	0.0177538	0	0.0242009	0	0.0109443	0.0004944	0.0007203	0	0	0
0065_0855_Y	3.06e-05	0	0	0	0	0	0	0	4.84e-05	0	0	4.78e-05	0	0	0	0.0007962	0	0	0.000183	4.8e-06	0	0	0	0	0.0001719	0	0	0	0	0	0	0	0	0.0004913	0	0.000528	0	0	0	0.0060513	0	0.0148161	0	0.0009194	0	0	0	0	0
0066_0872_Y	0.0001838	0	0	0	0	0	0	0	0	0	0	4.6e-06	0	0	0	0.000463	0	0	1.71e-05	0	0	0	0	0	4.23e-05	0	0	0	0	0	5.5e-06	0	0	0.0006662	0	6.78e-05	0	0	0	0.0004108	0	0.0051467	0	0.0003857	0	3e-05	0	0	0
0009_1378_Y	0	0	0	0	0.0003125	0	0	0	0	0	0	0.0461713	0	0	0	0	0	0	7.44e-05	0	0	0	0	0	0.0007105	0	0	0	0	0	0	0	0	0.0028634	0	0.0009873	1.7e-05	0	0	0.0058044	0	0.0923576	0	0.0031775	0	0	0	0	0
0067_0934_Y	0	0	0	0	0	0	0	0	0	0	0	0.0004839	0	0	0	0	0	0	0	0	0	0	0	0	2.74e-05	0	0	0	0	0	0	0	0	0.0007223	0	0	0.0001037	0	0	0.0097975	0	0.043201	0	0	0	0	0	0	0
0068_7602_Y	0	0	0	0	0	0	0	0	0	0	0	7.4e-06	0	0	0	0	0	0	0	0	0	0	0	0	2.98e-05	0	0	1.48e-05	0	0	0	0	0	0.0010566	0	5.61e-05	0.0003095	0	0	0.0010752	0	0.0054082	0	0.0011289	0	0	0	0	0
0072_0349_Y	0	0	1.76e-05	0.0002681	0	0	0	0	0	0	0.0002477	0.000572	0	0	0	0	0	0	0.0015384	0.0017393	0	0	0	0	0.0026681	0	0	0	0	0	0	0	0	0.0002432	0	0	0	0	0	0.0035772	0	0.0214066	0.0046718	0.0044714	0	0	0	0	0
0010_3030_Y	0.0034459	0	5.96e-05	0	0	0	0.0030663	0	0	0	0	0.0131659	0	0	0	0.0017885	0.0011531	0	0.0122884	0.0007405	0	0	0	0	0.0006833	0	0	0	0	0	0	0	0	0.0314804	0.0013078	0.0009072	0	0	0	0.0131952	0	0.133968	0	0.00299	0	0.0020078	0	0	0.0004177
0077_1500_Y	0.0004383	0	0	0	0	0	0	0	0	0	0	0	0	0	0	0.0009232	0	0	7.18e-05	0	0	0	0	0	1.4e-05	0	0	0	0	0	0	0	0	3.63e-05	0	0	0.0002883	0	0	0.0027153	0	0.0131747	0	9.35e-05	0	0	0	0	0
0079_1351_Y	0.000853	0	3.19e-05	0	0	0	0	0	0	0	0	0.0887532	0	0	0	0	0	0	0.0002082	0	0	0	0	0	0.0002506	0	0	0	0	0	0	0	0	0.0013091	0	0	0	0	0	0.0274644	0	0.202863	0	0.011516	0	0	0	0	0
0080_7577_Y	4.99e-05	0	0	0.0007815	0	0	5.55e-05	0.005146	0	0	0	0	0	0	0	6.5e-06	0	0	0.0026052	0	0	0	0	0	0.0042081	0	0	0	0	0	0	0	0	0.0060169	0.0001847	0.000339	0.0001597	0	0	0.0249541	0	0.0906363	0.0003157	0.0450088	0	0	0	0	0
0081_6546_Y	0.0005167	0	0.0006717	0.0001076	0	0	0	0	2.62e-05	0	0.0021626	0	0	0	0.0009807	9.45e-05	2.22e-05	0	0.0004383	0	0	0	0	0	0.000472	0	0	0	0	0	0	0	0	0.0003456	0.000169	0	5.91e-05	0	0	0.0149217	0	0.0332543	0.0002412	0.0273731	0	0	0.0002123	0	0
0082_0826_Y	0.0015525	0	0	0	0	0	0	0	0	0	0	0.113576	0	0	0.0005001	0	0.0002104	0	0.0016461	0	0	0	0	0	0.0001729	0	0	0	0	0	0	0	0	0	0.0002155	0	0	0	0	0.005355	0	0.0146537	0	0.0088525	0	0	0	0	0
0083_6522_Y	0	0	0	0	0	0	0	0	0	0	0	4.94e-05	0	0	0	0	0	0	0.0001514	0	0	0	0	0	0.000296	0	0	0	0	0	0	0	0	0	0	0	0	0	0	0.0012977	0	0.0168211	0	0.0009139	0	7.6e-06	0	0	0
0084_0019_Y	0	0	0	0	0	0	0	0	0	0	0	0.0028256	0	0	0	0	0	0	0.0015491	0	0	0	0	0	0.0039427	0	0	0	0	0	0	0	0	0.0068328	0	0	0.0019431	0	0.0050673	0.0170092	0	0.225061	0	0.0062891	0	0	0	0	0
0085_2842_Y	0	0	0	0	0.106751	0	0.0017218	0	0	0	0	0.0658021	0	0	0	0.0053913	0	0	0.0002669	0	0	0	0	0	0.0014447	0	0	0	0	0	0	0	0	0.0072623	0	0	8.29e-05	0	0.0002032	0.0061342	0	0.0206691	0	0.0010958	0.0064989	0.0003847	0	0	0
0086_5318_Y	0	0	1.41e-05	0.0002995	0	0	0	0	0	0	0	0	0	0	0	1.73e-05	0	0	0.001043	0	0	0	0	0	0.0015531	0	0	0	0	0	0	0	0	0.0005633	0	0	0	0	0.003706	0.0087633	0	0.0203313	0	0.0068993	0	0	0	0	0
0087_1171_Y	0.0002146	0	0	0.010994	0	0	0	0	0	0	0.0004168	0.0528517	0	0.0006326	0.0023391	5.41e-05	0	0	0.0039967	0	0	0	0	0	0.0034658	0	0.0038636	0	0	0	0	0	0	0.001511	0	0	3.07e-05	0	9.86e-05	0.0601867	0	0.125275	0.0111284	0.0039104	0.0003199	0.0002542	0.0015539	0	0
0088_0559_Y	0	0	0	0	0	0	0	0	0	0	0	0	0	0	0	0	0	0	0.0001562	0	0	0	0	7.37e-05	0.0009897	0	0	0	0	0	0.0004904	0	0	0.0050222	6.27e-05	0	0	0	0	0.0121225	0	0.016343	0	0.0004297	0	0	0	0	0
0089_0893_Y	0	0	0	0	0	0	0.0002599	5.24e-05	0	0	0	1.18e-05	0	0	0.0073141	0.0015056	0	0	0.0042497	0	0	0	0	0	0.0005091	0	0	0	0	0	0	0	0	0.0001417	0	0	0.0001656	0	0.0009204	0.0149512	0	0.0385633	0	0.0072851	0.0026989	0.0002704	0	0	0
0090_0015_Y	0.0005189	0	0	0	0	0	0	0	0	0	0	0.0005375	0	0	0	0	4.06e-05	0	0.0001447	0	0	0	0	0	0.0002974	0	0	0	0	0	0	0	0	0.000358	0	1.5e-05	0.0005097	0	1.48e-05	0.0037659	0	0.0163724	0	0.0004686	0	0	0	0	0
0091_0091_Y	0	0	0.0009724	0	0	0	0	0	0	0	0	0	0	0	0	0	0	0	0.0009615	0	0	0	0	0	0.0059062	0	0	0	0	0	0	0	0	0	0	0	0	0	0	0.0019031	0	0.493429	0	0	0.0212638	0	0	0	0
0092_3072_Y	0.001433	0	0	0	0	0	0	0	0	0	0	0	0	0	0	0	0.001123	0	0	0	0	0	0	0	1.67e-05	0	0	0	0	0	0	0	0	0	0	0	0	0	0	0.0137862	0	0.045858	0	0.0003746	0	0	0	0	0
0096_0806_Y	0.0018921	0	0	0	0	0	0	0	0	0	0	0.014801	0	0	0	0.0001182	0	0.0031885	6.34e-05	0	0	0	0	0	0	0	0	0	0	0	0	0	0	0.0008519	0	0	0	0	0.0005321	0.0224222	0	0.0691188	0	0.0050833	0	0	0	0	0
0012_1686_Y	0.0028634	0	0	0	0	0	0	0	0	0	0	0.0017231	0	0	0	0.0046033	0	0.0008495	0.0147841	0	0	0	0	0	0.0002566	0	0	0	0	0.0086644	0	0	0	0.002469	0.0001773	0	0.0009955	0	0.0073173	0.0003328	0	0.18972	0	8.7e-05	0	0	0	0	0
0097_1463_Y	0.0002405	0	0	0	0	0	0	0	0	0	0	0.0031976	0	0	0	1.66e-05	0	0	0.0002403	0	0	0	0	0	0.0002673	0	0	0	4.01e-05	0	0	0	0	0.0010704	0	0	0	0	0.0115737	0.0056548	0	0.0238016	0	0.0009738	0	0.0001201	0	0	0
0098_0212_Y	0.0009419	0	0	0	0.0128174	0	0	0	0	0	0	0.0176559	0	0	0	0	0	3.84e-05	8.68e-05	0	0	0	0	0	0.0001508	0	0	0	0	0	0	0	0	0.0070301	0	0	0.000298	0	0	0.197646	0.0013515	0.0716145	0.0084722	0.0010665	0	0	0	0	0
0013_0333_Y	0	0	8.7e-05	0	0	0	0	0	0	0	0	0.0028287	0	0	0.0095881	0.000196	0	5.28e-05	0.0005915	0	0	0	0	0	0.0008635	0	0	0	0	0.000616	0	0	0	0.0021673	0.0001406	0	0	0	0	0.0071105	0	0.063304	0	0.0085875	0	0	0	0.0004161	0
0014_0700_Y	0	0	0	0	0.008157	0	0	0	0	0	0	0.0292938	0	0	0	0.0002993	0	0	0.000814	0	0	0	0	0	0	0	0	0	0	0	0	0	0	0.0033965	0	0	0	0	0	0.0002975	0	0.0262556	0	0.0059141	0	0	0	0	0
0016_0909_Y	0	0	0	0	0	0	0	0	0	0	0	0	0	0	0	0.0012698	0	0	0	0	0	0	0	0	1.24e-05	0	0	0	0	0	0	0	0	0	0	0	0.0004025	0	0	1.08e-05	0	0.0130619	0	0	0	0	0	0	0
0017_0540_Y	0.0001623	0	0	0.0013625	0	0	0.00145	0	0	0	0.0002904	0	0	0.0063687	0	0	0	0	0.014556	0	0	0	0	0	0.0064962	0	0	0	0	0	0	0	0	0.0120114	0	0	0	0	0	0.0059182	0	0.114971	0	0	0	0.0005883	0	0	0
0002_6404_Y	0	0	0	0	0.0001756	0	0	0	0	0	0	0.0400194	0	0	0.0659535	0	0	0	0.0044576	0	0	0	0	0	0.0064988	0	0	0	0	0	0	0	0	0.0336123	0	0	0	0	0	0.0455952	0	0.260845	0.0196151	0.0079682	0	0.0035436	0	0	0
0018_6535_Y	0	0	0.0001569	0	0	0	0	0	0	0	0.0002276	0.0011798	0	0	0	0	0	0	0.0001501	0.0007192	0	0	0	0	0.0017726	0	0	0	0.00955419	0	0	0	0	0.00027	0	0	3.7e-05	0	0	0.0071416	0	0.0578615	0	0.00906189	0	0	0	0	0
0019_0945_Y	5.83e-05	0	0	0.0003431	0	0	0.0042589	0	0	0	0	0.000146	0	0	0	0.0017125	0	0	0.0022539	0	0	0	0	0	0.0017927	0	0	0	0	0	0	0	0	0.0065173	0.0028393	0.0001184	0	0	0.0002498	0.0009235	0	0.0236498	0.0050906	0.0208118	0	0	0	0	0
0020_7613_Y	4.6e-05	0	6.41e-05	0	0	0	7e-06	0	0	0	0	0	0	0	0	1.66e-05	0	0	0.0003198	0	0	0	0	0	0.0001754	0	0	0	0	0	0	0	0	0.0014187	0	0	4.82e-05	0	0	0.0032035	0	0.0537185	0	0.0010598	0	0	1.3e-06	0	0
0021_0944_Y	0.001585	0	0	0.0004597	0	0	0.0013741	0	0	0	0.000383	0	0	8.59e-05	0	0.0011895	0.0001946	0	0.0008758	0.0020039	0	0	0	0	0.0016638	0	0	0	0.0001745	0	0.0001158	0	0	0.0075012	0.0015655	6.39e-05	0	0	0	0	0	0.0099598	0.0008913	0.0018713	0	0	0	0	0.000639
0024_0768_Y	0	0	0	0	0	0	0	0	0	0	0	0	0	0.0006426	0	0.0002346	0	0	0.0001437	0	0	0	0	0	0.000287	0	0	0	0	0	0	0	0	0.0236849	0.0005731	0	0	0	0	0.0058462	0	0.180068	0	0.0024154	0	0	0	0	0
0025_5306_Y	0.0010168	0	0	0	0	0	0	0	0	0	0	0	0	0	0	0	0	0	2.27e-05	0	0	0	0	0	0	0	0	0	0	0	0	0	0	0.0019912	0	0	0	0	0	0.0135006	0	0.131162	0	0.0008322	0	0.0001594	0	0	0
0026_0531_Y	0.0003709	0	0	0	0	0	0	0	0	0	0	0.0006511	0	0	0	5.89e-05	0	0	0.0004098	0	0	0	0	0	0.0004941	0	0	0	0	0	0	0	0	0.0035851	4.9e-06	0.0001542	0	0	0	0.0586452	0	0.106154	0	0.0002207	0	0	0	0	0
0027_7549_Y	0	0	0	0	0	0	4e-07	0	0	0	0	1.3e-06	0	3e-07	0	4e-07	0	0	1.5e-06	3.4e-06	0	0	0	0	1e-06	0	0	0	3e-07	0	0	0	0	1.34e-05	5e-07	1.1e-06	0	0	0	2.27e-05	0	8.72e-05	5e-07	3.35e-05	2e-06	3e-07	0	0	0
0028_0078_Y	0	0	0	0	0	0	0	0	0	0	0	0.0025313	0	0	0	0	0.001021	0	0	0	0	0	0	0	0.0004231	0	0	0	0	0	0	0	0	0.0018077	0	0	0.0030401	0	0	0.0047095	0	0.0466796	0	0.0101864	0	0	0	0	0
0003_0005_Y	0	0	0	0	0	0	0	0	0	0	0	0	0	0	0	0	0	0	0	0	0	0	0	0	5.71e-05	0	0	0	0	0	0	0	0	0.0001784	0	0	0.0002391	0	0	0.0009924	0	0.030358	0	0	0	0	0	0	0
0029_6496_Y	0	0	0	2.74e-05	0	0	0	0	0	0	0	0.615396	0	0	0.00072	0	0	0	0.0003539	0	0	0	0	0	0.0006355	0	0	0	0	0	0	0	0	0.0020319	0	0	0.00085	0	0	0.0043037	0	0.0211205	0	0.0006401	0	0	0	0	0
0030_0754_Y	0.0007482	0	0	0	0.0241611	0	0.0003071	0	0	0	0	0.163642	0	0	0	0.0033536	0	0	0.000385	0	0	0	0	0	0	0	0	0	0	0	0	0	0	0.0065948	0.0004269	0	0.0030309	0	0	0.0924559	0	0.0435637	0	0.0007011	0	0	0	0	0
0031_7599_Y	9.67e-05	0	0	0	0	0	0.0004477	0	0	0	0	0	0	0	0	6.06e-05	0.0009028	0	9.11e-05	0	0	0	0	0	0.0002664	0	0	0	0	0	0	0	0	0.0141469	0.0004516	0.0001256	0	0	0	0.0050827	0	0.0278598	0	0.0009608	0	0	0	0	0
0032_6485_Y	0	0	0	0	0	0	8.18999e-05	0	0	0	0	0.000603	0	2.99e-05	0	0.000373	0.00995369	0	0.00754869	0.0001014	0	0	0	0	0.0040703	0	0	0	0	0	0	0	0	0.0002638	0	0.0001156	0.0006102	0	0.0003866	0.00851389	0	0.074731	0.0020539	0.0145317	0	0.0033943	0.0010064	0	7.83999e-05
0033_6484_Y	0.0011326	0	6.01e-05	6.7e-06	0	0	9.61e-05	0	0	0	0	4.16e-05	2.9e-06	0	0	0.000384	0	0.0018362	0.0002317	0.0004521	0	0	0	0	7.72e-05	0	0	0	0	0	0	0	0	0.0001902	4.46e-05	0.0002362	0	0	0	0.0070797	0	0.0554225	4.65e-05	0.0025738	0	0	0	0	0
0034_0128_Y	0.0002	0	0	6.24e-05	0	0	0	4.05e-05	0	0	0.0013658	0.0468778	0	0	0	0	0	0	0.001683	0	0	0	0	0	0.0007404	0	0	0	0	0	0	0	0	0.000294	0	0	4.13e-05	0	0.0006222	0.0608872	0	0.0416455	0.006115	0.0012762	2.45e-05	0	0	0.0002889	0
0035_2814_Y	7.51e-05	0	2.67e-05	0	0	0	0.0024946	0	0	0	0	6.19e-05	0	0	0	0.015518	0	4.7e-06	0.0002995	0	0	0	0	0	0.0005223	0	0	0	0	0	0	0	0	0.0012746	0.0010155	0.0002842	0	0	0	0.0069469	0	0.0042624	0.0001973	0.0027386	0	0	0	1.35e-05	0
0036_0662_P	0	0	0	0	0	0	0	0	0	0	0	0.339506	0	0	0	0	0	0	0	0	0	0	0	0	4.58e-05	0	0	0	0	0	0	0	0	0.0025608	0	0.0014492	0.0002406	0	0	0.0525185	0	0.0081024	0	0	0	0	0	0	0
0037_6529_P	0.0006199	0	0.0007777	0	0	0	0.0028843	0	0	0	0	0	0	0	0	0.0040916	0	0	0.0006412	0	0	0	0	0	0.0007133	0	0.0003668	0	0	0	0	0	0	0.0116408	0.0041147	0.0012641	0	0	0.159968	0.0052763	0	0.0795672	0	0.002584	0	0	0	0	0
0039_1375_P	2.11e-05	0	0	0	0.0002555	0	0.0001835	0	0	0	0	0.0005013	0	8.26e-05	0	0.0006733	0.0001824	0	0.0002133	0	0	0	0	0	0.0001611	0	0	0	0	0	0	0	0	0	0	3.2e-06	5.68e-05	0	0	0.0005263	0	0.0095098	0	2.64e-05	0	0.0002358	0	0	0
0040_2721_P	0.0007853	0	0	0	0	0	5.24e-05	0	0	0	0	0.0853669	0	0	0	0.0011917	0.0011546	0	0.0003165	0	0	0	0	0	0.0003305	0	0	0	0	0	0	0	0	0.0020109	4.22e-05	0	0.0002633	0	0.0024178	0.0082409	0	0.0326096	0	0.0010293	0	0	0	0.0004469	0
0041_1036_P	0	0	0	0	0.0074134	0	0	0	0	0	0	1.22e-05	0	0	0	0.0001471	0	0	0	0	0	0	0	0	0	0	0	0	0	0	0	0	0	0	0	0	0	0	0.0004209	4.58e-05	0	0.0074694	0	0	0	2.27e-05	0	0	0
0043_1432_P	0	0	0	0	0	0	0	0	0	0	0	0.0095589	0	0	0.0003206	0.0004004	9.9e-06	0	0.0004209	0	0	0	0	1.23e-05	0.0002355	0	0	0	0	0	0	0	0	0.0029059	0	0.0004519	0	0	0.0019487	0.0192167	0	0.0237312	0.0001408	0.0027861	0.0001814	0.0012496	0	4.21e-05	0
0044_1643_P	0.0002375	0	0	0	0	0	0.0001081	0	0	0	0	0.0334668	0	0	0	0.0001315	4.2e-05	0	9.09e-05	0	0	0	0	0	8.33e-05	0	0	0	0	0	0	0	0	0.0009402	0.0002297	0.0001794	0	0	0	0.0109583	0	0.010219	0	4.3e-06	0	9.08e-05	0	0	0
0046_7588_P	1e-05	0	0	0	4.1e-05	0	0.0002163	0	0	0	0	0	0	0	0	0.0002155	0	0	0.0001831	0	0	0	0	0	0.0006208	0	0	0	0	0	0	0	0	0.0020461	0.0002173	4.8e-05	0	0	0.0048511	0.0106861	0	0.0378472	0	0.0004207	0.0002014	0	0	0.000848	0
0047_0790_P	0	0	0	0	0.0142712	0	0	0	0	0	0	0.002105	0	0	0	0.0020578	0	0	0	0	9.2e-06	0	0	0	0	0	0	0	0	0	0	0	0	0	0	0.0003478	0	0	0	9.56e-05	0	0.0222272	0	0	0	0	0	0	0
0048_0030_P	0	0	0	0	0	0	0	0	0	0	0	1.85e-05	0	4.78e-05	0	4.2e-06	3.94e-05	1.1e-06	7.7e-06	0	0	0	0	0	3.39e-05	0	0	0	0	0	0	2.8e-06	0	5.3e-06	0	0	2.6e-06	0	0	5.3e-05	0	0.0010659	0	0.0001429	0	1.77e-05	4e-06	0	0
0049_4159_P	0	0	0	0	0	0	0.0001526	0	0	0	0	0.0010028	0	0	0	0.0011465	0	0	0.0002181	0	0	0	0	0	0.0004331	0.0004194	0	0	0	0	0	0	0	0.0008475	8.68e-05	9.16e-05	4.68e-05	0	3.97e-05	0.000431	0	0.0041755	0	0.0012325	0	0	0	0.0004396	0
0051_1536_P	0.0020802	0	0	0	0	0	0	0	0	0	0	0	0	0	0	0	0	0	8.19e-05	0	0	0	0	0	0.0005357	0	0	0	0	0	0	0	0	0.0001966	7.87e-05	7.35e-05	0	0	0	0.0160172	0	0.0412836	0	0.0003572	0	0	0	0	0
0052_0963_P	0	0	0	0	0	0	0	0	0	0	0	0	0	0	0	0	0	0	0	0	0	0	0	0	2.01e-05	0	0	0	0	0	0	0	0	0.000286	0	5.09e-05	0.0002091	0	0.0005554	0.0070252	0	0.04567	0.0011083	9.13e-05	0	0	0	0.0014569	0
0006_0817_P	7.23e-05	0	0	0	1.2e-06	0	0.0001722	0	0	0	0	0.393003	0	0	0	0.0001242	3.56e-05	0	7.77e-05	0	0	0	0	0	0.0001055	0	0	0	0	0	0	0	0	0.0007543	0.0001399	2e-06	0	0	0	0.0019034	0	0.0041029	0	0.0002663	0	0	0	0	0.000127
0053_0129_P	0	0	0	0	0	0	0	0	0	0	0	0	0	0	0	0	0	0	0	0	0	0	0	0	0	0	0	0	0	0	0	0	0	0	0	0	0	0	0	0.005285	0	0.0132823	0	0.0013037	0	0	0	0	0
0055_0916_P	0	0	4.91e-05	0	0.0969084	0	0	0	0	0	0	0.001569	0.0071082	0	0	0.0005282	0	0	2.67e-05	0	0	0	0	0	0.0003386	0	0	0	0	0	0	0	0	0	0	9.76e-05	0.0002058	0	0	0.005902	0	0.0310347	0	0	0	0	0	0	0
0056_6471_P	0	0	0	0	0	0	0.0004623	0	0	0	0	0.755799	0	0.0001116	0	0.0002259	0	0	0	0	0	0	0	0	8.21e-05	0	0	0	0	0	0	0	0	0.0033941	0	0.0005954	9.22e-05	0	0.0011084	4.31e-05	0	0.0031502	0	0	0	0	0	0	0
0057_2967_P	0	0	0	0	0	0	0	0	0	0	0	2.47e-05	0	0	0	0	0	0	0.000549	0	0	0	0	0	0.0022521	0	0	0	0	0	0	0	0	0.0007908	0	0	0	0	0.0153928	0.0810989	0	0.0352677	0	0.0453744	0	0	0	0	0
0060_1410_P	0	0	4.66e-05	3.72e-05	0	0	0.0002538	0	0	0	0	0.801309	0	0	0	0.001373	0	0	0.00079	0	0	0	0	0	0.0001067	0	0.0002279	0	2.91e-05	0	0	0	0	0.0018795	0.0006449	0.0007518	0	0	0	0	0	0.0080747	0	0.0001392	0	0	0	0	0
0061_0866_P	5.45e-05	0	0	0	0.0008568	0	0	0	0	0	0	0.003072	0	0	0	7.02e-05	0	0	0	0	0	0	0	0	0.0003243	0	0	0	0	0	0	0	0	0	0	0	0	0	0	0.0022735	0	0.0408556	0	3.73e-05	0	8.39e-05	0	0	0
0007_5278_P	0	0	0	0	0.0002261	0	0	0	0	0	0	0.536592	0	0	0	0	0	0	0.0001214	0	0	0	0	0	0	0	0	0	0	0	0	0	0	0	0	0	0	0	0	0	0	0.0182346	0	0	0	0	0	0	0
0064_7575_P	0	0	0	0	0	0	0.0059591	1.87e-05	0	0	0	0.0021196	0	3.66e-05	0	0.0077163	0	0.0017232	0.0012566	0.0060873	0	0	0.003418	0.0002516	0.0009469	0	0	0	0	0	0	0	0	0.0106083	0.0016057	0.007148	0	0	0.0014974	0.0135992	0	0.0300689	0	0.0089671	0.0009436	0.0010773	0	0	0
0065_0855_P	0	0	0	0	0	0	0	0	0	0	0	0	0	0	0	0.0004694	0	0	0	0	0	0	0	0	1.98e-05	0	0	0	0	0	0	0	0	0	0	0	0	0	0	0.0007015	0	0.0018466	0	0	0	0	0	0	0
0066_0872_P	0.000225	0	0	0	0	0	0	0	0	0	3.5e-06	0.0005984	0	0	0	2.65e-05	0	7.53e-05	0.0001901	0	0	0	0	0	0.0001208	0	0	0	0	0	6.85e-05	0	0	0.0022879	0	0.0003903	0	0	6.55e-05	0.0005344	0	0.0073848	4.36e-05	0.0014895	0	0.0001524	0	0	0
0067_0934_P	0.0002941	0	0	0	0	0	0.0009704	0	0	0	0	0.0042307	7.74e-05	0	0	0.0001989	0	2.09e-05	0.0003141	0	0	0	0	0	0.0007579	0	0	0	0	0	0	0	0	0.0035541	6.67e-05	0.0001048	5.02e-05	0	7.97e-05	0.0161789	0	0.0268702	0	0.0011717	0	0.0004658	0	0	0
0068_7602_P	0	0	0	0	0	0	0	0	0	0	0	2.36e-05	0	0	0	0	0	0	1e-06	0	0	0	0	0	1.2e-06	0	0	1.1e-06	0	0	0	0	0	7.48e-05	0	7.3e-06	0	0	0	7.14e-05	0	0.000407	0	4.4e-05	0	0	0	0	0
0069_1470_P	1.1e-05	0	0	0	0.0028693	0	0	0	0	0	0	0.0012443	0	0	0	0	0	0	0	0	0	0	0	0	1.8e-06	0	0	0	0	0	0	0	0	5.2e-06	0	0	7.4e-06	0	0	0.0045998	0	0.0008871	0	0.0003982	0	0	0	0	0
0070_6416_P	0	0	0	0	0	0	0	0	0	0	0	0.011862	0	0	0	0	9.53e-05	0	0	0	0	0	0	0	0	0	0	0	0	0	0	0	0	0.0068333	0	0	0.0105227	0	0	0	0	0.0239813	0	0	0	0	0	0	0
0071_1202_P	0.0001352	0	0	0	0	0	0	0	0	0	0	0.0010869	0	0	0	0.121281	0	0.0015979	0	0	0	0	0	0	0	0	0	0	0	0	0	0	0	0	0.0011391	0	0	0	0	0	0	0.0997763	0	0	0	0	0	0	0
0072_0349_P	0	0	0	0	0	0	0	0	0	0	8.09e-05	0.0013786	0	0	0	0	0	0	0.0003958	8.49e-05	0	0	0	0	0.001548	0	0	0	0	0	0	0	0	5.1e-05	0	0	0.0001424	0	0	0.010179	0	0.072851	0.0030726	0.0100453	0	0	0	0	0
0009_1378_P	0	0	0	0	0	0	0	0	0	0	0	0.0249213	0	0	0	0	0	0	0.0002399	0	0	0	0	0	0.0002956	0	0	0	0	0	0	0	0	0.0020193	0	0	0	0	0	2.05e-05	0	0.58933	0	0.0109697	0	0	0	0	0
0073_7583_P	0.0009209	0	0	0	0	0	0	0	0	0	0	1.36e-05	0	0	0	0.0001675	0.0008753	0	0	0	0	0	0	0	0	0	0	0	0	0	0	0	0	0.0009457	0	5.86e-05	0.000407	0	0	0.0061863	0	0.431504	0	0.0021567	0	0.0002167	0	0	0
0076_0557_P	0	0	0	0	0	0	0	0	0	0	0	0	0	0	0	9.67e-05	0	0	0	0	0	0	0	0	0.0002593	0	0	0	0	0	0	0	0	0.0018664	0	0	0	0	0	0.0002486	0	0.0720774	0	0.0007883	0	0	0	0	0
0077_1500_P	5.78e-05	0	1.2e-06	0	0	0	2.4e-06	0	0	0	0	0	0	0	0	0.0002013	1.9e-06	0	3.24e-05	0	0	0	0	0	1.57e-05	0	0	0	0	0	0	0	0	0.0001013	2.34e-05	2.2e-06	0	0	0	0.0005926	0	0.0026096	0	0.0001217	0	0	8e-07	0	0
0078_1435_P	0.0077095	0	1.96e-05	0	0	0	5.27e-05	0	0	0	0	0.001063	0	0	0	9.31e-05	0	0	0.0004563	0	0	0	0	0	0.0008335	0	0	0	0	0	0	0	0	0.0052518	3.03e-05	8.19e-05	0.0003228	0	0	0.0045187	0	0.0528608	8e-05	0.0006834	0	0	0	0	0
0079_1351_P	0.0004042	0	0	1.52e-05	0	0	5.97e-05	0	0.0001139	0	0	0.0675817	0	0	0	0.0001009	0	0	0.0003349	0	0	0	0	0	0.0001317	0	1.83e-05	0	0	0	0	0	0	0.0027469	0.0001299	0.0002169	0	0	0	0.0053572	0	0.0130884	5.14e-05	0.0024801	0	5.74e-05	3.27e-05	0	0
0080_7577_P	0.0010759	6.4e-06	6.08e-05	0.0018004	0	0	0.0008659	0.0064973	1.12e-05	0	0.000109	0	0	0	0	0.0008898	0.0001431	0	0.0033834	1.39e-05	0	0.0052738	0	0	0.0044588	0	0	0	0	0	0	0	0	0.0124702	0.0023022	0.001501	0	0	0	0.0154955	0	0.0826075	0.0016225	0.0471776	7.97e-05	0.0002428	0.0006752	0	0
0081_6546_P	0.0001808	0	0.0002547	5.28e-05	0	0	0	0	0	0	0.0013029	0.0003212	0	0	0	2.59e-05	1.97e-05	0	0.0002351	0	0	0	0	0	0.0002548	0	0	0	0	0	0	0	0	0.0004365	0.0001919	0	0	0	0	0.0221657	0	0.0887438	0.0003955	0.0803314	0	0	0.0004738	0	4.2e-06
0082_0826_P	0.0042594	0	0	0	0	0	6.14e-05	0	0	0	0	0.298808	0	0	5.04e-05	0.0001862	0.0030085	0	0.004533	0	0	0	0	0	0.0003021	0	0	0	0	0	0	0	0	0.0002355	0.0005094	0	0	0	0	0.003951	0	0.0126	1.65e-05	0.0046445	0	0	0	0	0
0010_3030_P	0.0007197	0	0	0	0	0	0	0	0	0	0	0.0415819	0	0	0	0	0.0003338	0	0.0004163	0	0	0	0	0	5.24e-05	0	0	0	0	0	0	0	0	0.0042075	0	0	0	0	0	0.0090755	0	0.0068145	0	0.0016345	0	0	0	0	0
0083_6522_P	0	0	0	0	0	0	0	0	0	0	0	0	0	0	0	0	0	0	0	0	0	0	0	0	0	0	0	0	0	0	0	0	0	0	0	0	0.0002628	0	0	0.0025641	0	0.126618	0	2.49e-05	0	0	0	0	0
0084_0019_P	0	0	0	0	0	0	0	0	0	0	0	0.0005254	0	0	0	0	0	0	0	0	0	0	0	0	0	0	0	0	0	0	0	0	0	0	0	0	0	0	0	0.0049788	0	0.0123494	0	0	0	0	0	0	0
0085_2842_P	0	0	0	0	0.0479934	0	0.0011681	0	0	0	0	0.0298807	0	9.62e-05	0	0.0168474	0	0	0.0016004	0	0	0	0	0	0.001397	0	0	0	0	0	0	0	0	0.0080458	0	0.0003932	0	0	0.0012708	0.0046961	0	0.0204113	0	0.0020001	0.0055226	0.0028312	0	0	0
0086_5318_P	0	0	0.0003773	0	0	0	0	0	0	0	0	0	0	0	0	0	0	0	0.0005335	0	0	0	0	0	0.0026325	0	0	0	0	0	0	0	0	0.0006112	0	0	0	0	0.0037245	0.0246338	0	0.0207428	0	0.0167587	0	0	0	0	0
0087_1171_P	0.0012319	0	0	0.0036191	0	0	2.67e-05	0	0	0	0.0002496	0.154984	0	0.0002797	0.0011698	0.0001103	0	0	0.0015657	0	0	0	0	0	0.0012743	0	0.001244	0	0	0	0	0	0	0.0020182	0	0	0	0	6.27e-05	0.0271788	0	0.0822449	0.0042039	0.0060302	0	0.0002551	0.000619	0	0
0088_0559_P	0	0	0	0	0	0	0	0	0	0	0	9.7e-06	0	0	0	0	0	0	0.000107	0	0	0	0	1.52e-05	0.0004526	0	0	0	0	0	0.0003616	0	0	0.0062726	3e-05	0	0	0	0	0.0275365	0	0.0487899	0	0.0005068	0	0	0	0	0
0089_0893_P	0	0	0	0	0	0	0	0	0	0	0	0	0	0	6.38e-05	0	0	0	0.0001807	0	0	0	0	0	0.0001732	0	0	0	0	0	0	0	0	0	0	0	0	0	0	0.0043787	0	0.0287394	0	0.0055161	0	0	0	0	0
0090_0015_P	0.0001171	0	0	0	0	0	0	0	0	0	0	0.0007602	0	0	0	0	0	0	0	0	0	0	0	0	0	0	0	0	0	0	0	0	0	0.0001899	0	0	0	0	0	0.0014656	0	0.0075782	0	0	0	0	0	0	0
0092_3072_P	0.0005116	0	0.0001263	0	0	0	0	0	0	0	0	6.59e-05	0	0	0	6.85e-05	0.0002691	0	0.000762	0	0	0	0	0	0.0005067	0	0	0	0	0	0	0	0	0.0006196	2.88e-05	0	0.0001734	0	0	0.0186002	0	0.0324482	0	0.0055731	0	0	0	0	0
0011_7570_P	0	0	0.0004671	0	0.0023026	0	9.87999e-05	0	0	0	0	0.12511	0	0	0	0.0003507	0	0	0.0004746	0	0	0	0	0	0.0006796	0	0	0	0	0	0	0	0	0.00782509	0.0056665	0.0018687	0	0	0.000933499	0.0249754	0	0.0270292	7.27999e-05	0.0025304	0	0	8.35999e-05	0	0
0093_2988_P	0	0	5.24e-05	0	0	0	0	0	0	0	8.16e-05	0.0009497	0	0	0	0	0	0	0.0002986	0	0	0	0	0	0.0007843	0	0	0	0	0	0	0	0	0.0003234	0	0	0.0001297	0	0.0002058	0.0041589	0	0.0225051	0	0.0008862	0	0	0	0	0
0094_2912_P	0	0	0	0.0009605	0	0	0.0003687	0	0.0017351	0	0.0008899	0.0066945	0	0	0	0.0001852	0	0.0002074	0.0028259	0	0	0	0	0	0.0018282	0	0	0	0	0	0.0002439	0	0	0.0015229	0	0	0.0005585	0	0	0.0005811	0	0.04283	0.001423	0	0	0	0	0	0
0095_7595_P	0.0006418	0	0	0	0	0	0	0	0	0	0	0	0	0	0	0	0	0	0	0	0	0	0	0	0	0	0	0	0	0	0	0	0	0.0006146	0	0	0	0	0.0002196	0.0062232	0	0.0236581	0	0	0	0	0	0	0
0096_0806_P	0.0006037	0	0	0	0	0	0	0	0	0	0	0.354419	0	0	0	0	0	0	0	0	0	0	0	0	0	0	0	0	0	0	0	0	0	0	0.0001115	0	0.0003592	0	0.0001488	0.0006257	0	0.0109272	0	0	0	0	0	0	0
0097_1463_P	0.0001665	0	0	0	0	0	0	0	0	0	0	0.0025346	0	0	0	0.0002403	0	4.33e-05	0.000334	0	0	0.0027164	0	0	0.0008107	0	0.0001696	0	0.0011696	0	0	0	0	0.0013119	0	0	0.0002662	0	0.000477	0.0044258	0	0.0259547	0	0.0004041	0	0	0	0	0
0098_0212_P	0.0016268	0	0	1.41e-05	0.0353255	1.7e-05	1.98e-05	0	0	0	0.0001468	0.102121	0	0	0	0.0001464	0	0.000391	0.0002756	0	0	0	0	0	0.0001317	0	0	0	0	0	0	0	0	0.0015204	2.15e-05	4.44e-05	0	0	0	0.128273	0.0006321	0.0204559	0.0020504	0.0005577	0	0	0.0001504	0	0
0012_1686_P	0.0008095	0	0	0	0	0	0	0	0	0	0	0	0	0	0	0.0100556	0	0.0013061	0.0034176	0	0	0	0	0	0.0003919	0	0	0	0	0.0125854	9.32e-05	0	0	0.0060226	0.0030805	1.5e-05	0	0	0.0013434	0.0011747	0	0.0207699	0	0.0001246	0	0	0	0	0
0013_0333_P	0	0	0.0001656	6.38e-05	0	0	0	0	0	0	0	0.0028953	0	9.3e-06	0.0004964	0.0002263	0	1.71e-05	0.0004031	0	0	0	0	0	0.0007741	0	0	0	0	0.000468	0	0	0	0.0012004	0.0001482	0	5.52e-05	0	0	0.0122673	0	0.0124807	0	0.0036553	0	0	9.1e-06	0.0008117	0
0001_7616_P	0.0001596	0	1.2e-05	0.0008349	0	0	0.0006457	0	0	0	0	0	0	0	0	0.0002353	0.0031497	3e-05	0.0002418	0	0	0	0	0	0.0007722	0	0	0	0	0	0	0	0	0.0012757	0.0014127	0	2.47e-05	0	0.0017223	0.014469	0	0.0724436	0.0002534	0.0035231	0.0067788	0.0004566	0	0	0
0014_0700_P	0.0006688	0	0	0	0.0006445	0	0.0007273	0	0	0	0.0003332	0.0855184	0	0	0	0.0008946	0	0	0.0010536	0	0	0	0	0	0.0004076	0	8.78e-05	0	0	0	0	0	0	0.0009136	0	0	6.31e-05	0	0	3.28e-05	0	0.0093709	0	0.0023757	0	0	0	0	0
0015_5307_P	0	0	0	0	0	0	0.0002169	0	0	0	0	0.0014879	0	0	0	0.0003569	0	0.0038542	0.0004204	0	0	0	0	0	0.0011081	0	0	0	0	0	0	0	0	0.0058471	4.06e-05	0.002278	0	0	0	0.0114473	0	0.0145186	0	0.0006253	0	0	0	0	0
0016_0909_P	1.48e-05	0	0	0	0	0	0	0	0	5.33e-05	0	1.71e-05	0	0	0	0.0008873	0	0	0.0002872	0	0	0	0	0	0.000646	0	0	0	0	0	0	0	0	0.0013232	0	0.0004498	3.51e-05	0	0	0.009576	0	0.0102827	0	0.0038124	2.74e-05	0.0010178	0	0	0
0017_0540_P	0	0	0	0.0038337	0	0	0.0002084	0	0	0	0.002336	0.0043377	0	0.0517237	0	0.0007415	0	0	0.0053543	4.53e-05	0	0	0	0.0003809	0.0089315	0	0	0	0	0	0	0	0	0.0047852	0	0	0	0	0	0.0093824	0	0.0554783	0	0	0	0.0010102	0	0	0.0006143
0018_6535_P	0	0	0	0	0	0	0	0	0	0	0	7.7e-06	0	0	0	0	0	0	0	0	0	0	0	0	0.0016469	0	0	0	0.0082397	0	0	0	0	0.001021	0	0	3.91e-05	0	0	0.0007189	0	0.0262662	0	0.0010075	0	0	0	0	0
0019_0945_P	0	0	0	0.0010518	0	0	0.00747011	0	0.0002157	0	0.0001894	4.57e-05	0	2.3e-06	0	0.0021393	0	9.59001e-05	0.0038633	0	0	0	0	0	0.003634	0	0	0	0	0	0	0	0	0.00962861	0.00947491	0.0010947	0	0	0.004031	0.000983601	0	0.0332828	0.0129766	0.019994	0	0	0	0	0
0020_7613_P	1.39e-05	0	3.93e-05	0	0	0	0	0	0	0	0	0	0	0	0	7.81e-05	0	0	0.0002674	0	0	0	0	0	7.62e-05	0	0	0	0	0	0	0	0	0.0027945	0	0	0	0	0	0.0018909	0	0.0624173	0	0.0009344	0	0	0	0	0
0021_0944_P	0	0	0	0.0034483	0	0	0.0037846	0	0	0	0.0032559	0.0054734	0	0.001074	0	0.0052572	1.56e-05	0	0.0046946	0.0039731	0	0	0	0	0.0022029	0	0.0001641	0	0.0012532	0	0.000317	0	0	0.0395741	0.0071562	0.0003376	0	0	0	0.0017107	0	0.0352145	0.0070464	0.0246848	0.0036834	0	0	0	0
0022_0704_P	0.0003607	0	0	0	0.0001014	0	0	0	0	0	0	0.154229	0	0	0	0	0	0	0	0	0	0	0	0	0	0	0	0	0	0	0	0	0	0	0	0	0	0	0	0.011095	0	0.0072365	0	0.0005106	0	0	0	0	0
0023_6488_P	0	0	0	0	0	0	0	0	0	0	0	0.262837	0	0	0	0	0	0	0	0	0	0	0	0	0	0	0	0	0	0	0	0	0	0	0	0	0	0	0	0	0	0.0123383	0	0	0	0	0	0	0
0024_0768_P	0	0	0	0	0	0	0	0	0	0	0	4.59e-05	0	0.0003559	0	0.0004862	0	0	0.000216	0	0	0	0	0	0.0008748	0	0	0	0	0	0	0	0	0.0194403	0.0017797	0	0	0	0	0.0052054	0	0.100528	0	0.0005508	0	0	0	0	0
0002_6404_P	0	0	0	0	0	0	0	0	0	0	0.0001322	0.0025134	0	0	0	0	0.0028145	0	0.0108721	0	0	0	0	0	0.0231703	0	0	0	0	0	0	0	0	0.0068895	0	0	0.001902	0	0	0.148218	0	0.294819	0.0985244	0.0131652	0.0037655	0.002327	0	0	0
0025_5306_P	0.0026745	0	0	0	0	0	1.13e-05	0	0	0	0	0	0	0	0	1.84e-05	0	0	0.0003019	0	0	0	0	0	0.0001734	0	0	2.85e-05	0	0	0	0	0	0.0001622	0	2.6e-06	9.99e-05	0	0	0.0019009	0	0.0694309	0	0.0001139	0	1.46e-05	0	0	0
0026_0531_P	0	0	0	0	0	0	0	0	0	0	0	0.00043	0	0	0	0	0	0	9.39e-05	0	0	0	0	0	0.000567	0	0	0	0	0	0	0	0	0.0018921	0	0	0.0001486	0	0	0.0797334	0	0.230316	0	0.0001814	0	0	0	0	0
0027_7549_P	0	0	0	0	0	0	0.00028	0	0	0	0	0.0022259	0	4.8e-06	0	5.29e-05	0	0	0.0005232	0.000393	0	0	0	0	0.0004547	0	0	0	0.0001015	0	0	0	0	0.0036761	5.58e-05	0.0005854	6.91e-05	0	0	0.0066358	0	0.0278657	0.0003095	0.0086574	0.0004715	0.0003051	0	0	0.0002051
0029_6496_P	0	0	0	6.8e-06	0	0	0	2.65e-05	0	0	0	0.89854	0	0	0	6.3e-05	0	0	0.0001329	0	0	0	0	0	0.0001096	0	0	0	0	0	0	0	0	0.0008574	0	0.0002253	9.21e-05	0	0	0.0042243	0	0.0116424	0	0.0001784	0	0	0	0	0
0031_7599_P	9.08e-05	0	0	0	0	0	0.0001852	0	0	0	0	0	0	0	0	6.35e-05	0.0008895	0	2.95e-05	0	0	0	0	0	0.0002155	0	0	0	0	0	0	0	0	0.0161864	0.0002577	0.00014	0.0005812	0	0	0.0111328	0	0.0863923	0	0.0012602	0	0	0	0	0
0032_6485_P	0	0	0	0	0	0	0.0006755	0	0	0	0	0.0009795	0	0	0	0.0031879	0.0030953	0	0.0028615	0	0	0	0	0	0.0022796	0	0	0	0	0	0	0	0	0	0	0.0028343	0	0	0	0.0079762	0	0.0472954	0	0.0069583	0	0	0	0	0
0033_6484_P	0	0	0	0	0	0	7.75e-05	0	0	0	0	9.69e-05	0	0	0	0.0005876	0	0.0030028	0.0004653	0.0003123	0	0	0	0	0.0003773	0	0	0	0	0	0	0	0	0.0004628	0.0002328	0.0004864	0.0001805	0	0	0.0247881	0	0.0638213	0	0.0087816	0	0	0	0	0
0034_0128_P	0	0	6.47e-05	3.65e-05	0	0	0	0	0	0	0.0016015	0.0052922	0	0	0	7.47e-05	0	0	0.0004319	0	0	0	0	0	0.000998	0	0	0	0	9.8e-05	0	0	0	0.0005909	0	0	0	0	0.0003475	0.040168	0	0.0375894	0.0049638	0.0022968	0	0	0	0.0001146	0
0035_2814_P	0.0001593	0	0.0001449	0	0	0	0.0029727	0	0	0	0	0.0001931	0	0	0	0.0102821	0	0.000171	0.0005018	0	0	0	0.0010815	0	0.0007259	0	0	0	0	0	0	0	0	0.0024132	0.0004705	0.0009141	0	0	2.81e-05	0.0088326	0	0.0191683	0.000561	0.0044185	0	5.17e-05	0	0.0001735	0
0003_0005_P	0	0	0	0	0	0	0	0	0	0	0	0	0	0	0	0	0	0	1.17e-05	2.26e-05	0	0	0	0	8.14e-05	0	0	0	0	0	0	0	0	0.0001147	0	0	0.0001017	0	0	0.0002981	0	0.0237374	0	1.99e-05	0	0	0	0	0
[truncated: 136 more columns]

## Sheet: Crow's Feet
index	Corynebacterium_accolens	Corynebacterium_ammoniagenes	Corynebacterium_amycolatum	Corynebacterium_aurimucosum	Corynebacterium_bovis	Corynebacterium_callunae	Corynebacterium_durum	Corynebacterium_genitalium	Corynebacterium_glucuronolyticum	Corynebacterium_glutamicum	Corynebacterium_jeikeium	Corynebacterium_kroppenstedtii	Corynebacterium_lipophiloflavum	Corynebacterium_massiliense	Corynebacterium_mastitidis	Corynebacterium_matruchotii	Corynebacterium_propinquum	Corynebacterium_pseudodiphtheriticum	Corynebacterium_pseudogenitalium	Corynebacterium_pyruviciproducens	Corynebacterium_resistens	Corynebacterium_sp_HFH0082	Corynebacterium_sp_KPL1859	Corynebacterium_striatum	Corynebacterium_tuberculostearicum	Corynebacterium_ulcerans	Corynebacterium_urealyticum	Bifidobacterium_animalis	Bifidobacterium_breve	Bifidobacterium_dentium	Bifidobacterium_longum	Bifidobacterium_minimum	Bifidobacterium_pseudocatenulatum	Gemella_haemolysans	Gemella_morbillorum	Gemella_sanguinis	Gemella_unclassified	Staphylococcus_arlettae	Staphylococcus_aureus	Staphylococcus_caprae_capitis	Staphylococcus_carnosus	Staphylococcus_epidermidis	Staphylococcus_haemolyticus	Staphylococcus_hominis	Staphylococcus_lugdunensis	Staphylococcus_pasteuri	Staphylococcus_pettenkoferi	Staphylococcus_pseudintermedius	Staphylococcus_saprophyticus
0039_1375_R	0	0	0	0	3.2e-06	0	0	0	0	0	0	6.6e-06	0	0	0	0.0003499	0	0	2.6e-06	0	0	0	0	0	0	0	0	0	0	0	0	0	0	0	0.0001385	1.18e-05	0	0	0	5.51e-05	0	0.0054808	0	2.48e-05	0	2.27e-05	0	0	0
0040_2721_R	0.0005135	0	0	0	0.0054123	0	0	0	0	0	0	0.108365	0	0	0	0.0007026	0.001023	0	0	0	0	0	0	0	0.0008969	0	0	0	0	0	0	0	0	0	0	0	0	0	0	0.0014215	0	0.171916	0	0.0033855	0	0	0	0	0
0041_1036_R	0	0	0	0	0.0641434	0	0	0	0	0	0	0.0023431	0	0	0	0.0007395	0	0	0	0	0	0	0	0	0	0	0	0	0	0	0	0	0	0.000135	0	0	8.4e-06	0	0.0012249	0	0	0.190807	0	0	0	0	0	0	0
0042_0059_R	0	0	0	0	0	0	0	0	0	0	0	3.23e-05	0	0	0	3.39e-05	0	0	0	0	0	0	0	0	0	0	0	0	0	0	0	0	0	0	0	0	0	0	0	0	0	0.0024439	0	2.08e-05	0	0	0	0	0
0043_1432_R	0	0	0	0	0	0	0	0	0	0	0	0.0212018	0	0	0.0014801	0.000196	0	0	0	0	0	0	0	0	0.000156	0	0	0	0	0	0	0	0	0.0040114	0	0.0003407	0	0	0.0013747	0.0215027	0	0.0282933	0	0.0023465	0	0.0010498	0	0	0
0047_0790_R	0	0	0	0	0.462358	0	0	0	0	0	0	0.0029482	0	0	0	0	0	0	0	0	0	0	0	0	0	0	0	0	0	0	0	0	0	0	0	0	0	0	0	0	0	0.0054148	0	0	0	0.0033177	0	0	0
0048_0030_R	0	0	0	0	0	0	0	0	0	0	0	3.05e-05	0	1.99e-05	0	0	0.0006057	8.94e-05	0.0002122	0	0	0	0	0	0.0036689	0	0	0	0	0	0	0	0	0.0001674	0	0	0.0002549	0	0	0.0004024	0	0.166209	0	0.0206059	0	0.0002391	0.0007802	0	0
0006_0817_R	0.0219796	0	0	0	0	0	0.000383	0	0	0	0	0.473369	0	0	0	0.0002928	0.0001369	0	0.0003244	0	0	0	0	0	0.0017442	0	0	0	0	0	0	0	0	0.0017032	0.0005744	1.17e-05	0	0	0	0.0052175	0	0.0284904	0	0.000940301	0	0	0	0	6.5e-05
0050_0493_R	0	0	4.98e-05	0	0.0069186	0	0	0	0	0	0	0.0009852	0	0	0	0.0139813	0	0	0	0	0	0	0	0	0	0	0	0	0	0	0	0	0	0.0444965	0	0.0041225	0	0	0	0.000512	0	0.0071909	0	0	0	0	0	0	0
0054_3090_R	2.2e-05	0	0	0	0	0	0	0	0	0	0	0.025221	0	0	0	3.24e-05	0	0	0.0001692	0	0	0	0	0	0.0002967	0	0	0	0	0	0	0	0	1.74e-05	0	0	0	0	0	5.71e-05	0	0.0141574	0	0.0003541	0.0005039	0	0	0	0
0055_0916_R	0	0	1.17e-05	0	0.0850388	0	0	0	0	0	0	0.0009705	0.0056454	0	0	0.0003289	0	0	0	0	0	0	0	0	2.79e-05	0	0	0	0	0	0	0	0	0	0	0.0002777	0	0	0	0.027205	0	0.0534256	0	0	0	0	0	0	0
0056_6471_R	9.93999e-05	0	0.000233	0.0004311	0.0003833	0	0.0025063	0	0	0	0	0.31072	0	0.002453	0	0.000756499	0	0	0.0005177	0	0	0	0	0	0.0015109	0	0	0	0	0	0	0	0	0.0139604	0	0.0042478	0	0	0.0145157	0.000625699	0	0.0248084	0.0003226	0.0002133	0	0	0	0	0
0057_2967_R	0	0	0	0	0	0	0	0	0	0	0	0.0005072	0	0.0014336	0	0	0	0	0.001734	0	0	0	0	0	0.0071966	0	0	0	0	0	0	0	0	0	0	0	0	0	0.0054043	0.0251943	0	0.0163192	0	0.0153437	0	0	0	0	0
0007_5278_R	0	0	0	0	0.0040698	0	0	0	0	0	0.0002614	0.335178	0	0	0	5.24e-05	0	0	0.0016482	0	0	0	0	0	0.0017508	0	0	0	0	0	0	0	0	0.0002561	0	0	0.0005982	0	0	0	0	0.0156468	0	0	0	0	0	0	0
0060_1410_R	0	0	0	0.000536	0	0	0	0	0	0	0	0.580249	0	0	0	0	0	0	0.0007916	0	0	0	0	0	0.0024864	0	0.0004455	0	0	0	0	0	0	0.0028455	4.76e-05	0.0009035	0.0007952	0	0	2.18e-05	0	0.0451634	0	0.000406	0.0019645	0	0	0	0
0062_0772_R	0	0	3.53e-05	0	0	0	0.018752	0	0	0	0	0.0001683	0	0.0017316	0	0.0390694	0	0	0.0006144	0	0	0	0	0	0.0015925	0	0	0	0	0	0	0	0	0.0070003	5.53e-05	0.0027008	0.0010554	0	0	0	0	0.0240145	0	0.0054687	0	0	0	0	5.83e-05
0063_1116_R	0.0024928	0	0	3.81e-05	0	0	2.56e-05	0	0	0	0.002375	0.0234081	0	0.0018278	0	0.0012598	0	0	0.0024292	0	0	0	0	0	0.0026926	0	0	0	0	0	0	0	0	0.0009194	0	7.46e-05	0	0	0	0.0056474	0	0.0735205	0	0.004403	0.0099043	0	0.0009282	0	0
0009_1378_R	0	0	0	0	0	0	0	0	0	0	0	0.0004821	0	0	0	0	0	0	0.0002836	0	0	0	0	0	0.0006385	0	0	0	0	0	0	0	0	0.0007124	0	0	0.0002957	0	0	0	0	0.0848889	0	0.0041171	0	0	0	0	0
0070_6416_R	0	0	0	0	0	0	0	0	0	0	0	0	0	0	0	0	0.0020525	0	0	0	0	0	0	0	0	0	0	0	0	0	0	0	0	0.0012268	0	0	0.0006665	0	0	0	0	0.568342	0	0	0.131829	0	0	0	0
0071_1202_R	1.22e-05	0	0	0	0	0	0	0	0	0	0	1.9e-06	0	0	0	0.0002683	0	0	2.9e-06	0	0	0	0	0	4.8e-06	0	0	0	0	0	0	0	0	3.16e-05	8e-07	0	0	0	0	0.0001481	0	0.001741	0	0	0	0	0	0	0
0074_0822_R	0	0	0	0	0	0	0	0	0	0	0	0	0	0	0	0	0	0	0	0	0	0	0	0	0	0	0	0	0	0	0	0	0	0.0007849	0	0	0.0001871	0	0	0	0	0	0	0	0	0	0	0	0
0075_0788_R	2.29e-05	0	5.93e-05	0	0	0	0	0	0	0	0	0	0	0	0	0.0001613	0	0	0.0003328	0	0	0	0	0	0.0025213	0	0	0	0	0	0	0	0	0	0	0	0	0	0	0	0	0.0212008	7.2e-06	0	0	0	0	0	0
0076_0557_R	0	0	0	0	0	0	0	0	0	0	0	0	0	0	0	0	0	0	0	0	0	0	0	0	0	0	0	0	0	0	0	0	0	0.0042966	0	0	0.0010402	0	0	0.000208	0	0.137879	0	0.0005331	0	0	0	0	0
0077_1500_R	4.01e-05	0	1.32e-05	0	0	0	1.7e-06	0	0	0	0	0	0	0	0	0.0004188	0	0	4.15e-05	0	0	0	0	0	4.57e-05	0	0	0	0	0	0	0	0	8.82e-05	3.13e-05	0	0	0	0	0.0005719	0	0.0039037	0	0.0001067	2.29e-05	0	0	0	0
0079_1351_R	0.0011164	0	0.0001077	0	0	0	0	0	0	0	0	0.101563	0	0.0005269	0	0	0	0	0.0004039	0	0	0	0	0	0.0008109	0	0	0	0	0	0	0	0	0.0004074	9.3e-06	0	3e-05	0	0	0.0113011	0	0.0586173	0	0.0037118	0	0	0	0	0
0010_3030_R	0.0016023	0	0	0	0	0	0	0	0	0	0	0.0167986	0	0	0	0.0006439	0	0	0.0046947	0.0002086	0	0	0	0	0.0001305	0	0	0	0	0	0	0	0	0.0381593	0.0012449	0	0	0	0	0	0	0.0487893	0	0.0090925	0	0	0	0	0
0085_2842_R	0	0	0	0	0.0024779	0	6.4e-06	0	0	0	0	0.0013973	0	0	0	8.36e-05	0	0	2.57e-05	0	0	0	0	0	2.84e-05	0	0	0	0	0	0	0	0	0.0001426	0	0	1.17e-05	0	0	3.09e-05	0	0.0008915	0	7.53e-05	7.52e-05	0	0	0	0
0087_1171_R	0.0006474	0	0	0.0127544	0	0	0	0	0	0	0.0006406	0.0896836	0	0.0006115	0.0101736	0	0	0	0.0043358	0	0	0	0	0	0.0041813	0	0.0043038	0	0	0	0	0	0	0.0007837	0	0	0.0002218	0	0	0.0444058	0	0.0860257	0.0078924	0.0100497	0	0.0010641	0.0016936	0	0
0089_0893_R	0	0	0	0	0	0	0	0	0	0	0	0	0	0	0.0099277	0.0018691	0	0	0.0134511	0	0	0	0	0	0.0009867	0	0	0	0	0	0	0	0	0	0	0	0	0	0.0011855	0.0083297	0	0.113217	0	0.0048934	0.003471	0	0	0	0
0091_0091_R	0.0030733	0	0.0001111	0	0	0	0	0	0	0	0	0	0	0	0	0.0006079	0.0016784	0	0.0018037	0	0	0	0	0	0.0026555	0	0	0	0	0	0	0	0	0.000904301	0.0001996	0.0005325	0	0	0	0.0051752	0	0.277495	0	0.0011389	0.0200628	0.000318	0	0	0.0002566
0094_2912_R	0	0	0.000321	0.0005344	0	0	0.0004173	0	0.0007065	0	0.0004933	0.0059346	0	0	0	0.0001524	0	0.0003255	0.0035379	0	0	0	0	5.09e-05	0.0125449	0	0	0	0	0	0.0008738	0	0	0.0014884	0	9.9e-05	0.0005521	0	0	0.0003622	0	0.383308	0.0015062	2.01e-05	0	0	0	0	0
0012_1686_R	0.0040935	0	0	0	0	0	0	0	0.0001487	0	0	0	0	0	0	0.0049469	0	0.0009981	0.0206375	0	0	0	0	0	6.47e-05	0	0	0	0	0.0051027	0	0	0	0.0033247	0.0007046	6.63e-05	2.65e-05	0	0.0061486	0.0002829	0	0.0573851	0	0.0001446	0	0	0	0	0
0013_0333_R	0	0	5.48e-05	0	0	0	0	0	0	0	0	0.0073545	0	0	0.0106043	0.002079	0	0	0.0008094	0	0	0	0	0	0.0014091	0	0	0	0	0.0012835	0	0	0	0.0060885	0.0006783	0.0002038	7.91e-05	0	0	0.0113139	0	0.0733005	0	0.0066555	0	0	0	0.000547	0
0014_0700_R	0.0003812	0	0	0	0.0001679	0	6.3e-05	0	0	0	3.29e-05	0.0473059	0	0	0	0.000219	0	0	0.0017054	0	0	0	0	0	0.0006946	0	8.52e-05	0	0	0	0	0	0	0.0003323	0	0	0.0004997	0	0	0	0	0.0131208	0	0.0019497	0	0	0	0	0
0015_5307_R	0	0	0	0	0	0	0	0	0	0	0	0.0002692	0	0	0.0026749	0	0	0.0001879	0.0005614	0	0	0	0	0	0.0047748	0	0	0	0	0	0	0	0	0.0024499	0	0	0.0003113	0	0	0.0100856	0	0.0085164	0	0.0011304	0	0	0	0	0
0017_0540_R	0	0	0	0	0	0	0.0010395	0	0	0	0	0	0	0.0019517	0	0	0	0	0.0110094	0	0	0	0	0	0.0217525	0	0	0	0	0	0	0	0	0.0303016	0	0	0	0	0	0.007716	0	0.269576	0	0	0	0.0068118	0	0	0
0018_6535_R	0	0	6.13e-05	0	0	0	0	0	0	0	5.12e-05	0.0003927	0	1.84e-05	0	0	0	0	0.0001386	0.000203	0	0	0	0	0.0003692	0	0	0	0.0027775	0	0	0	0	0.0007838	0	0	0	0	0	0.0015779	0	0.021936	0	0.0011677	0	0	0	0	0
0002_6404_R	0	0	0	0	0	0	0	0	0	0	0	0.0019131	0	0	0.0179464	0	0.0006766	0	0.006805	0	0	0	0	0	0.006082	0	0	0	0	0	0	0	0	0.0039487	0	0	0.0009171	0	0	0.027954	0	0.24435	0.0164057	0.0080916	0	0	0	0	0
0021_0944_R	0.0027032	0	0	0.0015047	0	0	0.0029128	0	8.69e-05	0	0.0013493	0.0003104	0	0.0006148	0	0.0020517	0.0002316	0	0.002409	0.0025892	0	0	0	0	0.0010152	0	0.0001382	0	0.0005258	0	0.0002565	0	0	0.0132431	0.0034336	0.0002941	0	0	0	0.0002888	0	0.0129279	0.003007	0.0064108	0.000387	0	0	0	0.00103
0022_0704_R	0.021902	0	0	0	0.0013914	0	0	0	0	0	0	0.0412415	0	0	0	0	0	4.43e-05	0.0001912	0	0	0	0	0	0.0001826	0	0	0	0	0	0	0	0	0	0	0	0	0	0	0.0041983	0	0.0690694	0	0.0010618	0.0044376	9.3e-05	0	0	0
0023_6488_R	0	0	0	0	0	0	0	0	0	0	0	0.0434525	0	0	0	3.7e-05	0	0	1.4e-06	0	0	0	0	0	2.8e-05	0	0	0	0	0	0	0	0	7.39e-05	0	0	7.58e-05	0	0	0.0003652	0	0.0075448	0	8.2e-05	0	0	0	0	0
0024_0768_R	0	0	0	0	0	0	0	0	0	0	0	0	0	0.0014925	0	0	0	0	0.0005956	0	0	0	0	0	0.0007507	0	0	0	0	0	0	0	0	0.0139067	3.93e-05	0	0.0024677	0	0	0.0045025	0	0.143135	0	0.0024427	0	0	0	0	0
0029_6496_R	0	0	0	0	0	0	0	0	0	0	0	0.590452	0	0	0.0015457	0.0004822	0	0	0.0001961	0	0	0	0	0	0.0004966	0	0	0	0	0	0	0	0	0.0031413	0.0003681	0	0	0	0	0.0158296	0	0.0474317	0	0.0004481	0	0	0	0	0
0030_0754_R	0.0002839	0	0	0	0.0196333	0	0.0002212	0	0	0	0	0.106551	0	0	0	0.0015432	0	0	0.0004152	0	0	0	0	0	0.0003111	0	0	0	0	0	0	0	0	0.0018169	0.000279	0	0.0003806	0	0	0.0524605	0	0.0192197	0	0	0	0	0	0	0
0032_6485_R	0	0	2.51e-05	0	0	0	0.0001499	0	6.93e-05	0	0	0.0002768	0	0.0001625	0	0.0002959	0.0032456	2.52e-05	0.0022401	7.21e-05	0	0	0	1.82e-05	0.0015091	0	0	0	0	0	0	0	0	0.0003808	0	0.0001309	0	2.15e-05	0.0003189	0.0042819	2.06e-05	0.0200395	0.0005962	0.0026051	4.69e-05	0.0008722	0.0001903	2.93e-05	8.73e-05
0034_0128_R	4.06e-05	0	3.78e-05	0	0	0	0	0	0	0	0.0002842	0.0459099	0	0	0	0	0	0	0.0067823	0	0	0	0	0	0.0010895	0	0	0	0	0	0	0	0	8.68e-05	0	0	7.8e-06	0	0.000349	0.0328795	0	0.0854013	0.0025297	0.0020219	0	0	0	0	0
Amount Absence	28	46	33	40	34	46	34	46	42	46	38	10	45	34	39	17	38	40	10	42	46	46	46	44	8	46	42	46	44	44	44	46	46	9	31	31	24	45	38	11	45	1	38	11	35	37	42	44	41
Prevalence in Cohort	39.1304	0	28.2609	13.0435	26.087	0	26.087	0	8.69565	0	17.3913	78.2609	2.17391	26.087	15.2174	63.0435	17.3913	13.0435	78.2609	8.69565	0	0	0	4.34783	82.6087	0	8.69565	0	4.34783	4.34783	4.34783	0	0	80.4348	32.6087	32.6087	47.8261	2.17391	17.3913	76.087	2.17391	97.8261	17.3913	76.087	23.913	19.5652	8.69565	4.34783	10.8696
Average	0.00132666	0	2.43717e-05	0.00034345	0.0141739	0	0.000575624	0	2.1987e-05	0	0.000119302	0.0649347	0.000122726	0.000279222	0.00118158	0.00160121	0.000209789	3.63131e-05	0.00199684	6.68022e-05	0	0	0	1.50217e-06	0.00193693	0	0.000108102	0	7.18108e-05	0.00013883	2.45717e-05	0	0	0.00444386	0.000169665	0.000304733	0.000227887	4.67391e-07	0.000663513	0.00722026	4.47826e-07	0.0815773	0.000701457	0.0026405	0.00375446	0.000299748	7.80935e-05	1.25283e-05	3.25478e-05
T Test	0.438014	#DIV/0!	0.604724	0.385674	0.222005	0.309235	0.487101	0.308681	0.174857	#DIV/0!	0.347359	0.0172091	0.330865	0.00426139	0.132588	0.377662	0.50773	0.308409	0.0174045	0.435044	#DIV/0!	#DIV/0!	#DIV/0!	0.211433	0.0487708	0.309235	0.290398	0.177357	0.267	0.236059	0.235652	#DIV/0!	0.309235	0.103331	0.616456	0.941841	0.143232	0.330865	0.481741	0.498087	0.325721	0.0216886	0.729337	0.440912	0.207807	0.104878	0.228994	0.831859	0.169616
	Old		Young
	Prevalence %	Average	Prevalence %	Average	p value
Corynebacterium_accolens	39.1304	0.00132666	43.1818	0.000744559	0.438014
Corynebacterium_ammoniagenes	0	0	0	0	#DIV/0!
Corynebacterium_amycolatum	28.2609	2.43717e-05	20.4545	3.21477e-05	0.604724
Corynebacterium_aurimucosum	13.0435	0.00034345	18.1818	9.21977e-05	0.385674
Corynebacterium_bovis	26.087	0.0141739	6.81818	0.0012454	0.222005
Corynebacterium_callunae	0	0	2.27273	5.24091e-06	0.309235
Corynebacterium_durum	26.087	0.000575624	31.8182	0.000266966	0.487101
Corynebacterium_genitalium	0	0	4.54545	9.69181e-05	0.308681
Corynebacterium_glucuronolyticum	8.69565	2.1987e-05	0	0	0.174857
Corynebacterium_glutamicum	0	0	0	0	#DIV/0!
Corynebacterium_jeikeium	17.3913	0.000119302	9.09091	5.2425e-05	0.347359
Corynebacterium_kroppenstedtii	78.2609	0.0649347	59.0909	0.010129	0.0172091
Corynebacterium_lipophiloflavum	2.17391	0.000122726	0	0	0.330865
Corynebacterium_massiliense	26.087	0.000279222	0	0	0.00426139
Corynebacterium_mastitidis	15.2174	0.00118158	13.6364	0.000310984	0.132588
Corynebacterium_matruchotii	63.0435	0.00160121	54.5455	0.00074183	0.377662
Corynebacterium_propinquum	17.3913	0.000209789	15.9091	0.0001322	0.50773
Corynebacterium_pseudodiphtheriticum	13.0435	3.63131e-05	15.9091	9.78636e-05	0.308409
Corynebacterium_pseudogenitalium	78.2609	0.00199684	65.9091	0.000499409	0.0174045
Corynebacterium_pyruviciproducens	8.69565	6.68022e-05	11.3636	0.000195932	0.435044
Corynebacterium_resistens	0	0	0	0	#DIV/0!
Corynebacterium_sp_HFH0082	0	0	0	0	#DIV/0!
Corynebacterium_sp_KPL1859	0	0	0	0	#DIV/0!
Corynebacterium_striatum	4.34783	1.50217e-06	0	0	0.211433
Corynebacterium_tuberculostearicum	82.6087	0.00193693	88.6364	0.000746629	0.0487708
Corynebacterium_ulcerans	0	0	2.27273	9.56591e-06	0.309235
Corynebacterium_urealyticum	8.69565	0.000108102	2.27273	5.88864e-06	0.290398
Bifidobacterium_animalis	0	0	6.81818	1.28455e-05	0.177357
Bifidobacterium_breve	4.34783	7.18108e-05	2.27273	1.85909e-06	0.267
Bifidobacterium_dentium	4.34783	0.00013883	0	0	0.236059
Bifidobacterium_longum	4.34783	2.45717e-05	4.54545	5.36364e-07	0.235652
Bifidobacterium_minimum	0	0	0	0	#DIV/0!
Bifidobacterium_pseudocatenulatum	0	0	2.27273	4.71637e-05	0.309235
Gemella_haemolysans	80.4348	0.00444386	77.2727	0.00190125	0.103331
Gemella_morbillorum	32.6087	0.000169665	31.8182	0.000232241	0.616456
Gemella_sanguinis	32.6087	0.000304733	40.9091	0.000320439	0.941841
Gemella_unclassified	47.8261	0.000227887	29.5455	0.000107814	0.143232
Staphylococcus_arlettae	2.17391	4.67391e-07	0	0	0.330865
Staphylococcus_aureus	17.3913	0.000663513	31.8182	0.00119332	0.481741
Staphylococcus_caprae_capitis	76.087	0.00722026	100	0.00879355	0.498087
Staphylococcus_carnosus	2.17391	4.47826e-07	2.27273	1.35273e-05	0.325721
Staphylococcus_epidermidis	97.8261	0.0815773	100	0.0399078	0.0216886
Staphylococcus_haemolyticus	17.3913	0.000701457	27.2727	0.000527636	0.729337
Staphylococcus_hominis	76.087	0.0026405	72.7273	0.0037035	0.440912
Staphylococcus_lugdunensis	23.913	0.00375446	4.54545	6.21818e-06	0.207807
Staphylococcus_pasteuri	19.5652	0.000299748	20.4545	2.25364e-05	0.104878
Staphylococcus_pettenkoferi	8.69565	7.80935e-05	6.81818	1.93727e-05	0.228994
Staphylococcus_pseudintermedius	4.34783	1.25283e-05	4.54545	1.6675e-05	0.831859
Staphylococcus_saprophyticus	10.8696	3.25478e-05	0	0	0.169616
Staphylococcus_simulans	2.17391	2.76087e-07	2.27273	4.94546e-06	0.337687
Staphylococcus_sp_AL1	0	0	0	0	#DIV/0!
Staphylococcus_warneri	41.3043	0.00092998	29.5455	0.000584261	0.547883
Staphylococcus_xylosus	2.17391	8.5e-07	0	0	0.330865
Facklamia_hominis	17.3913	0.000447732	18.1818	8.96227e-05	0.161835
Facklamia_ignava	23.913	8.91e-05	9.09091	3.55227e-06	0.00926064
Facklamia_languida	15.2174	0.000119954	4.54545	1.18636e-05	0.162822
Facklamia_unclassified	34.7826	0.000144074	29.5455	5.23659e-05	0.19061
Alloiococcus_otitis	2.17391	3.21739e-07	15.9091	5.2475e-05	0.0269749
Granulicatella_adiacens	43.4783	0.000797733	56.8182	0.000308211	0.0863248
Granulicatella_elegans	41.3043	0.0014456	50	0.00124938	0.811504
Granulicatella_unclassified	60.8696	0.000636887	59.0909	0.00040517	0.289178
Lactobacillus_acidophilus	4.34783	1.07739e-05	0	0	0.292983
Lactobacillus_amylovorus	0	0	0	0	#DIV/0!
Lactobacillus_casei_paracasei	4.34783	8.37609e-06	2.27273	1.01591e-06	0.366869
Lactobacillus_coleohominis	0	0	4.54545	5.175e-05	0.265286
Lactobacillus_coryniformis	0	0	0	0	#DIV/0!
Lactobacillus_crispatus	6.52174	3.83261e-05	31.8182	0.00392938	0.0817064
Lactobacillus_curvatus	2.17391	1.02609e-06	0	0	0.330865
Lactobacillus_delbrueckii	4.34783	9.55109e-05	6.81818	6.40068e-05	0.774701
Lactobacillus_farciminis	0	0	0	0	#DIV/0!
Lactobacillus_fermentum	4.34783	8.72174e-06	6.81818	4.11705e-05	0.285159
Lactobacillus_gasseri	8.69565	4.605e-05	20.4545	0.00127735	0.0373561
Lactobacillus_helveticus	8.69565	0.0027006	9.09091	4.28068e-05	0.324153
Lactobacillus_iners	17.3913	0.00498736	47.7273	0.00426894	0.886813
Lactobacillus_ingluviei	0	0	0	0	#DIV/0!
Lactobacillus_jensenii	8.69565	0.000113128	18.1818	0.000335039	0.431744
Lactobacillus_oris	0	0	0	0	#DIV/0!
Lactobacillus_plantarum	2.17391	1.37913e-05	6.81818	3.85568e-05	0.424017
Lactobacillus_reuteri	2.17391	3.31739e-06	2.27273	1.73682e-05	0.419349
Lactobacillus_rhamnosus	0	0	2.27273	4.56818e-06	0.309235
Lactobacillus_rossiae	0	0	0	0	#DIV/0!
Lactobacillus_sakei	2.17391	1.18261e-06	0	0	0.330865
Lactobacillus_salivarius	2.17391	6.5e-06	2.27273	5.86364e-07	0.377881
Lactobacillus_vaginalis	2.17391	3.08696e-07	2.27273	4.07113e-05	0.312911
Lactococcus_lactis	41.3043	0.000535639	40.9091	0.00209099	0.165531
Lactococcus_raffinolactis	2.17391	1.38587e-05	0	0	0.330865
Streptococcus_agalactiae	4.34783	1.22174e-05	6.81818	0.000185048	0.176497
Streptococcus_anginosus	30.4348	0.000478978	27.2727	0.000730393	0.67496
Streptococcus_australis	45.6522	0.000995904	38.6364	0.000356466	0.232061
Streptococcus_canis	0	0	0	0	#DIV/0!
Streptococcus_constellatus	4.34783	1.52217e-05	4.54545	1.06568e-05	0.743539
Streptococcus_cristatus	32.6087	0.00032122	20.4545	5.95136e-05	0.0513218
Streptococcus_equi	4.34783	5.78261e-06	0	0	0.329201
Streptococcus_gordonii	67.3913	0.000954326	43.1818	0.000252659	0.014867
Streptococcus_infantarius	0	0	0	0	#DIV/0!
Streptococcus_infantis	47.8261	0.00255482	63.6364	0.000589864	0.159648
Streptococcus_intermedius	41.3043	0.000499191	25	0.000103905	0.171076
Streptococcus_lutetiensis	2.17391	4.13043e-08	0	0	0.330865
Streptococcus_mitis_oralis_pneumoniae	100	0.0126832	95.4545	0.0069006	0.132179
Streptococcus_mutans	26.087	0.00104377	9.09091	4.40977e-05	0.194254
Streptococcus_oligofermentans	10.8696	1.25522e-05	4.54545	9.59091e-07	0.166697
Streptococcus_parasanguinis	69.5652	0.00265796	54.5455	0.00132781	0.111325
Streptococcus_peroris	6.52174	1.26e-05	9.09091	1.15045e-05	0.93331
Streptococcus_pseudopneumoniae	0	0	6.81818	1.42727e-06	0.103173
Streptococcus_ratti	2.17391	1.3913e-07	0	0	0.330865
Streptococcus_salivarius	67.3913	0.0018007	56.8182	0.000993786	0.396787
Streptococcus_sanguinis	93.4783	0.0038742	65.9091	0.00176065	0.134169
Streptococcus_sobrinus	2.17391	2.07087e-05	2.27273	7.72273e-06	0.565053
Streptococcus_sp_2_1_36FAA	0	0	2.27273	0.000382125	0.309235
Streptococcus_sp_BS35b	4.34783	7.45652e-06	4.54545	0.000260411	0.241225
Streptococcus_sp_M334	0	0	0	0	#DIV/0!
Streptococcus_thermophilus	60.8696	0.00204427	59.0909	0.00142514	0.491752
Streptococcus_tigurinus	32.6087	0.00058935	25	0.000318734	0.446281
Streptococcus_uberis	2.17391	4.6087e-06	0	0	0.330865
Streptococcus_vestibularis	39.1304	0.000826091	11.3636	0.000280259	0.129742
Parvimonas_micra	26.087	0.000237402	13.6364	0.000545843	0.563195
Parvimonas_unclassified	47.8261	0.000574776	34.0909	0.0012261	0.540303
Veillonella_atypica	43.4783	0.000390496	20.4545	0.000417668	0.929448
Veillonella_dispar	30.4348	0.000157648	25	9.85341e-05	0.516513
Veillonella_parvula	80.4348	0.00302347	68.1818	0.00119079	0.0197266
Veillonella_ratti	0	0	2.27273	1.04841e-05	0.309235
Veillonella_sp_oral_taxon_780	6.52174	0.00242141	2.27273	3.40227e-05	0.256167
Veillonella_unclassified	86.9565	0.00190207	84.0909	0.00158526	0.678191
Fusobacterium_gonidiaformans	0	0	2.27273	1.31477e-05	0.309235
Fusobacterium_nucleatum	69.5652	0.00223352	65.9091	0.00206595	0.896864
Fusobacterium_periodonticum	19.5652	0.000262878	34.0909	0.000404461	0.641228
Fusobacterium_russii	2.17391	1.44783e-06	0	0	0.330865
Neisseria_bacilliformis	0	0	0	0	#DIV/0!
Neisseria_cinerea	6.52174	8.69435e-05	6.81818	2.45796e-05	0.403495
Neisseria_elongata	10.8696	0.000228061	9.09091	0.000252189	0.937151
Neisseria_flavescens	19.5652	0.000570989	25	0.000361796	0.575152
Neisseria_gonorrhoeae	6.52174	7.15217e-07	2.27273	1.90682e-06	0.548614
Neisseria_lactamica	2.17391	1.98478e-06	0	0	0.330865
Neisseria_macacae	13.0435	7.96174e-05	18.1818	5.17159e-05	0.693182
Neisseria_meningitidis	34.7826	8.06196e-05	25	9.6675e-05	0.780082
Neisseria_polysaccharea	2.17391	3.84348e-06	6.81818	6.625e-06	0.64075
Neisseria_shayeganii	0	0	0	0	#DIV/0!
Neisseria_sicca	26.087	0.00033017	25	0.000171086	0.347917
Neisseria_subflava	10.8696	0.00036413	13.6364	5.58841e-05	0.335993
Neisseria_unclassified	71.7391	0.00455776	65.9091	0.0010803	0.019067
Haemophilus_aegyptius	2.17391	7.48044e-06	9.09091	0.000189018	0.089424
Haemophilus_haemolyticus	45.6522	0.000736176	54.5455	0.000490782	0.482855
Haemophilus_influenzae	34.7826	0.000571254	45.4545	0.000233402	0.316739
Haemophilus_parahaemolyticus	2.17391	9.53913e-06	2.27273	4.65454e-06	0.651135
Haemophilus_parainfluenzae	71.7391	0.00646359	84.0909	0.0041464	0.42673
Haemophilus_paraphrohaemolyticus	2.17391	3.3587e-06	4.54545	1.10727e-05	0.451022
Haemophilus_pittmaniae	0	0	0	0	#DIV/0!
Haemophilus_sputorum	8.69565	1.23065e-05	27.2727	0.000165148	0.0306993
Acinetobacter_baumannii	6.52174	0.000185813	11.3636	2.64409e-05	0.226752
Acinetobacter_beijerinckii	0	0	2.27273	5.21341e-05	0.309235
Acinetobacter_bereziniae	4.34783	4.43478e-06	0	0	0.253217
Acinetobacter_guillouiae	10.8696	0.00122867	6.81818	4.61341e-05	0.241051
Acinetobacter_johnsonii	17.3913	0.000508304	18.1818	0.000125048	0.31245
Acinetobacter_junii	13.0435	0.000119426	13.6364	0.00217604	0.231231
Acinetobacter_lwoffii	15.2174	0.000295269	0	0	0.114064
Acinetobacter_oleivorans	0	0	0	0	#DIV/0!
Acinetobacter_parvus	10.8696	0.000116343	2.27273	4.65682e-06	0.0776308
Acinetobacter_pittii_calcoaceticus_nosocomialis	10.8696	0.000399578	18.1818	0.000105484	0.384221
Acinetobacter_radioresistens	6.52174	0.000403748	13.6364	7.47023e-05	0.426832
Acinetobacter_soli	4.34783	3.82174e-06	2.27273	1.27046e-06	0.429914
Acinetobacter_towneri	0	0	0	0	#DIV/0!
Acinetobacter_unclassified	47.8261	0.00248828	38.6364	0.000314039	0.0382694
Acinetobacter_ursingii	47.8261	0.00221915	36.3636	0.00122288	0.455619
Pseudomonas_aeruginosa	0	0	0	0	#DIV/0!
Pseudomonas_agarici	0	0	2.27273	8.68182e-07	0.309235
Pseudomonas_alcaligenes	4.34783	1.0563e-05	0	0	0.31558
Pseudomonas_extremaustralis	0	0	0	0	#DIV/0!
Pseudomonas_fragi	17.3913	0.00014538	6.81818	1.86705e-05	0.129427
Pseudomonas_gingeri	2.17391	4.03696e-06	0	0	0.330865
Pseudomonas_luteola	0	0	0	0	#DIV/0!
k__Pseudomonas_mandelii	10.8696	0.00011423	11.3636	2.36977e-05	0.312193
Pseudomonas_mendocina	0	0	0	0	#DIV/0!
Pseudomonas_protegens	0	0	0	0	#DIV/0!
Pseudomonas_psychrophila	0	0	0	0	#DIV/0!
Pseudomonas_psychrotolerans	2.17391	7.21739e-06	0	0	0.330865
Pseudomonas_putida	6.52174	0.000151983	15.9091	4.81796e-05	0.506031
Pseudomonas_stutzeri	4.34783	4.85239e-05	2.27273	2.05864e-05	0.513842
Pseudomonas_syringae	2.17391	0.000197039	0	0	0.330865
Pseudomonas_unclassified	80.4348	0.0173358	81.8182	0.0035412	0.235801
Pseudomonas_veronii	2.17391	9.58695e-07	0	0	0.330865
Malassezia_globosa	65.2174	0.000399061	72.7273	0.0013175	0.089989
[truncated: 322 more columns]

## Sheet: Wrinkle
index	Corynebacterium_accolens	Corynebacterium_ammoniagenes	Corynebacterium_amycolatum	Corynebacterium_aurimucosum	Corynebacterium_bovis	Corynebacterium_callunae	Corynebacterium_durum	Corynebacterium_genitalium	Corynebacterium_glucuronolyticum	Corynebacterium_glutamicum	Corynebacterium_jeikeium	Corynebacterium_kroppenstedtii	Corynebacterium_lipophiloflavum	Corynebacterium_massiliense	Corynebacterium_mastitidis	Corynebacterium_matruchotii	Corynebacterium_propinquum	Corynebacterium_pseudodiphtheriticum	Corynebacterium_pseudogenitalium	Corynebacterium_pyruviciproducens	Corynebacterium_resistens	Corynebacterium_sp_HFH0082	Corynebacterium_sp_KPL1859	Corynebacterium_striatum	Corynebacterium_tuberculostearicum	Corynebacterium_ulcerans	Corynebacterium_urealyticum	Bifidobacterium_animalis	Bifidobacterium_breve	Bifidobacterium_dentium	Bifidobacterium_longum	Bifidobacterium_minimum	Bifidobacterium_pseudocatenulatum	Gemella_haemolysans	Gemella_morbillorum	Gemella_sanguinis	Gemella_unclassified	Staphylococcus_arlettae	Staphylococcus_aureus	Staphylococcus_caprae_capitis	Staphylococcus_carnosus	Staphylococcus_epidermidis	Staphylococcus_haemolyticus	Staphylococcus_hominis	Staphylococcus_lugdunensis	Staphylococcus_pasteuri	Staphylococcus_pettenkoferi	Staphylococcus_pseudintermedius	Staphylococcus_saprophyticus
0039_1375_Y	0	0	0	0	5.5e-06	0	9.4e-06	0	0	0	0	6.45e-05	0	0	0	0.0002204	0	0	6.7e-06	0	0	0	0	0	1.17e-05	0	0	0	0	0	0	0	0	0	9.38e-05	0	0	0	0	1.03e-05	0	0.0018978	0	1.52e-05	0	6e-07	0	0	0
0040_2721_Y	0.0015603	0	0	0	0.0019538	0	0	0	0	0	0	0.0918788	0	0	0	0.000385	0.0011592	0	1.77e-05	0	0	0	0	0	0.0001688	0	0	0	0	0	0	0	0	0.0005184	0	0	0	0	0	0.0038353	0	0.219954	0	0.005779	0	0.0004959	0	0	0
0044_1643_Y	0.0003898	0	0	0	0	0	0.0002394	0	0	0	0	0.062208	0	0	0	9.4e-06	0	0	0.0007432	0	0	0	0	0	0.0002262	0	0	0	0	0	0	0	0	0.0080739	0.0034546	0.0021845	0	0	0	0.0110388	0	0.0619701	0	0	0	0	0	0	0
0006_0817_Y	0.0265981	0	0	0	0	0	0.000215	0	0	0	0	0.482242	0	0	0	0.0004482	0	0	0.0002191	0	0	0	0	0	0.0019445	0	0	0	0	0	0	0	0	0.002435	0.0001729	0	0.0005301	0	0	0.0055572	0	0.0364197	0	0.0035917	0	0	0	0	0
0047_0790_Y	0	0	0	0	0.0370997	0	0	0	0	0	0	0.0053325	0	0	0	0.0056923	0	0	0	0	0.0033756	0	0	0	0.0009529	0	0	0	0	0	0	0	0	0	0	0.0014007	0	0	0	0.0028065	0	0.0372012	0	0.0006063	0	0.0044594	0	0	0
0048_0030_Y	0.0001853	0	0	0	0	0	0	0	0	0	0	0.0007598	0	0.0006256	0	0	0.0006348	0	0.0008552	0	0	0	0	0	0.0180886	0	0	0	0	0	0	0	0	0.0010566	0	0	0.0003781	0	0	0.0024905	0	0.293637	0	0.0150508	0	0.0009382	0.0003631	0	0
0050_0493_Y	0	0	0	0	0.0037649	0	5.7e-05	0	0	0	0	0.0011314	0	0	0	0.0354741	0	0	0	0	0	0	0	0	0	0	0	0	0	0	0	0	0	0.0089028	0.0015267	0.0059245	9.3e-06	0	0	0.0013554	0	0.0037151	0	0	0	0	0	0	0
0054_3090_Y	0	0	0	0	0	0	0	0	0	0	0	0.0682711	0	0	0	0	0	0	3.36e-05	0	0	0	0	0	0.0017717	0	0	0	0	0	0	0	0	0	0	0	0	0	0	0	0	0.0089475	0	0.0001259	0	0	0	0	0
0055_0916_Y	0	0	0	0	0.20899	0	0	0	0	0	0	0.0023082	0.0068069	0	0	0	0	0	0	0	0	0	0	0	0	0	0	0	0	0	0	0	0	0	0	0	0	0	0	0.0069313	0	0.0136244	0	5.21e-05	0	0	0	0	0
0056_6471_Y	0	0	0	0	0	0	0.0018879	0	0	0	0	0.302284	0	0.0008794	0	0	0	0	4.56e-05	0	0	0	0	0	0.0004942	0	0	0	0	0	0	0	0	0.0113961	0	0.0038264	0	0	0.0060271	0.0001094	0	0.010919	0	0	0	0.0047863	0	0	0
0057_2967_Y	0	0	0	0	0	0	0	0	0	0	0	0.0081629	0	0	0	0	0	0	0.001248	0	0	0	0	0	0.0084277	0	0	0	0	0	0	0	0	0	0	0	0	0	0.0204315	0.0870909	0	0.0316769	0	0.0599922	0	0.0004966	0	0	0
0060_1410_Y	0	0	0	8.69e-05	0	0	0	0	0	0	0	0.779951	0	0	0	0	0	0	0.0005378	0	0	0	0	0	0.0017444	0	0.0002053	0	8.89e-05	0	0	0	0	0.0066971	0.0005097	0.0010399	0.001372	0	0	0.0002898	0	0.0375328	0	0.0002745	0.0004112	0	0	0	0
0009_1378_Y	0	0	0	0	0.0003125	0	0	0	0	0	0	0.0461713	0	0	0	0	0	0	7.44e-05	0	0	0	0	0	0.0007105	0	0	0	0	0	0	0	0	0.0028634	0	0.0009873	1.7e-05	0	0	0.0058044	0	0.0923576	0	0.0031775	0	0	0	0	0
0010_3030_Y	0.0034459	0	5.96e-05	0	0	0	0.0030663	0	0	0	0	0.0131659	0	0	0	0.0017885	0.0011531	0	0.0122884	0.0007405	0	0	0	0	0.0006833	0	0	0	0	0	0	0	0	0.0314804	0.0013078	0.0009072	0	0	0	0.0131952	0	0.133968	0	0.00299	0	0.0020078	0	0	0.0004177
0077_1500_Y	0.0004383	0	0	0	0	0	0	0	0	0	0	0	0	0	0	0.0009232	0	0	7.18e-05	0	0	0	0	0	1.4e-05	0	0	0	0	0	0	0	0	3.63e-05	0	0	0.0002883	0	0	0.0027153	0	0.0131747	0	9.35e-05	0	0	0	0	0
0079_1351_Y	0.000853	0	3.19e-05	0	0	0	0	0	0	0	0	0.0887532	0	0	0	0	0	0	0.0002082	0	0	0	0	0	0.0002506	0	0	0	0	0	0	0	0	0.0013091	0	0	0	0	0	0.0274644	0	0.202863	0	0.011516	0	0	0	0	0
0085_2842_Y	0	0	0	0	0.106751	0	0.0017218	0	0	0	0	0.0658021	0	0	0	0.0053913	0	0	0.0002669	0	0	0	0	0	0.0014447	0	0	0	0	0	0	0	0	0.0072623	0	0	8.29e-05	0	0.0002032	0.0061342	0	0.0206691	0	0.0010958	0.0064989	0.0003847	0	0	0
0087_1171_Y	0.0002146	0	0	0.010994	0	0	0	0	0	0	0.0004168	0.0528517	0	0.0006326	0.0023391	5.41e-05	0	0	0.0039967	0	0	0	0	0	0.0034658	0	0.0038636	0	0	0	0	0	0	0.001511	0	0	3.07e-05	0	9.86e-05	0.0601867	0	0.125275	0.0111284	0.0039104	0.0003199	0.0002542	0.0015539	0	0
0089_0893_Y	0	0	0	0	0	0	0.0002599	5.24e-05	0	0	0	1.18e-05	0	0	0.0073141	0.0015056	0	0	0.0042497	0	0	0	0	0	0.0005091	0	0	0	0	0	0	0	0	0.0001417	0	0	0.0001656	0	0.0009204	0.0149512	0	0.0385633	0	0.0072851	0.0026989	0.0002704	0	0	0
0091_0091_Y	0	0	0.0009724	0	0	0	0	0	0	0	0	0	0	0	0	0	0	0	0.0009615	0	0	0	0	0	0.0059062	0	0	0	0	0	0	0	0	0	0	0	0	0	0	0.0019031	0	0.493429	0	0	0.0212638	0	0	0	0
0012_1686_Y	0.0028634	0	0	0	0	0	0	0	0	0	0	0.0017231	0	0	0	0.0046033	0	0.0008495	0.0147841	0	0	0	0	0	0.0002566	0	0	0	0	0.0086644	0	0	0	0.002469	0.0001773	0	0.0009955	0	0.0073173	0.0003328	0	0.18972	0	8.7e-05	0	0	0	0	0
0013_0333_Y	0	0	8.7e-05	0	0	0	0	0	0	0	0	0.0028287	0	0	0.0095881	0.000196	0	5.28e-05	0.0005915	0	0	0	0	0	0.0008635	0	0	0	0	0.000616	0	0	0	0.0021673	0.0001406	0	0	0	0	0.0071105	0	0.063304	0	0.0085875	0	0	0	0.0004161	0
0014_0700_Y	0	0	0	0	0.008157	0	0	0	0	0	0	0.0292938	0	0	0	0.0002993	0	0	0.000814	0	0	0	0	0	0	0	0	0	0	0	0	0	0	0.0033965	0	0	0	0	0	0.0002975	0	0.0262556	0	0.0059141	0	0	0	0	0
0017_0540_Y	0.0001623	0	0	0.0013625	0	0	0.00145	0	0	0	0.0002904	0	0	0.0063687	0	0	0	0	0.014556	0	0	0	0	0	0.0064962	0	0	0	0	0	0	0	0	0.0120114	0	0	0	0	0	0.0059182	0	0.114971	0	0	0	0.0005883	0	0	0
0002_6404_Y	0	0	0	0	0.0001756	0	0	0	0	0	0	0.0400194	0	0	0.0659535	0	0	0	0.0044576	0	0	0	0	0	0.0064988	0	0	0	0	0	0	0	0	0.0336123	0	0	0	0	0	0.0455952	0	0.260845	0.0196151	0.0079682	0	0.0035436	0	0	0
0018_6535_Y	0	0	0.0001569	0	0	0	0	0	0	0	0.0002276	0.0011798	0	0	0	0	0	0	0.0001501	0.0007192	0	0	0	0	0.0017726	0	0	0	0.00955419	0	0	0	0	0.00027	0	0	3.7e-05	0	0	0.0071416	0	0.0578615	0	0.00906189	0	0	0	0	0
0021_0944_Y	0.001585	0	0	0.0004597	0	0	0.0013741	0	0	0	0.000383	0	0	8.59e-05	0	0.0011895	0.0001946	0	0.0008758	0.0020039	0	0	0	0	0.0016638	0	0	0	0.0001745	0	0.0001158	0	0	0.0075012	0.0015655	6.39e-05	0	0	0	0	0	0.0099598	0.0008913	0.0018713	0	0	0	0	0.000639
0024_0768_Y	0	0	0	0	0	0	0	0	0	0	0	0	0	0.0006426	0	0.0002346	0	0	0.0001437	0	0	0	0	0	0.000287	0	0	0	0	0	0	0	0	0.0236849	0.0005731	0	0	0	0	0.0058462	0	0.180068	0	0.0024154	0	0	0	0	0
0028_0078_Y	0	0	0	0	0	0	0	0	0	0	0	0.0025313	0	0	0	0	0.001021	0	0	0	0	0	0	0	0.0004231	0	0	0	0	0	0	0	0	0.0018077	0	0	0.0030401	0	0	0.0047095	0	0.0466796	0	0.0101864	0	0	0	0	0
0029_6496_Y	0	0	0	2.74e-05	0	0	0	0	0	0	0	0.615396	0	0	0.00072	0	0	0	0.0003539	0	0	0	0	0	0.0006355	0	0	0	0	0	0	0	0	0.0020319	0	0	0.00085	0	0	0.0043037	0	0.0211205	0	0.0006401	0	0	0	0	0
0030_0754_Y	0.0007482	0	0	0	0.0241611	0	0.0003071	0	0	0	0	0.163642	0	0	0	0.0033536	0	0	0.000385	0	0	0	0	0	0	0	0	0	0	0	0	0	0	0.0065948	0.0004269	0	0.0030309	0	0	0.0924559	0	0.0435637	0	0.0007011	0	0	0	0	0
0032_6485_Y	0	0	0	0	0	0	8.18999e-05	0	0	0	0	0.000603	0	2.99e-05	0	0.000373	0.00995369	0	0.00754869	0.0001014	0	0	0	0	0.0040703	0	0	0	0	0	0	0	0	0.0002638	0	0.0001156	0.0006102	0	0.0003866	0.00851389	0	0.074731	0.0020539	0.0145317	0	0.0033943	0.0010064	0	7.83999e-05
0034_0128_Y	0.0002	0	0	6.24e-05	0	0	0	4.05e-05	0	0	0.0013658	0.0468778	0	0	0	0	0	0	0.001683	0	0	0	0	0	0.0007404	0	0	0	0	0	0	0	0	0.000294	0	0	4.13e-05	0	0.0006222	0.0608872	0	0.0416455	0.006115	0.0012762	2.45e-05	0	0	0.0002889	0
Amount Absence	20	33	28	27	23	33	21	31	33	33	28	5	32	26	28	15	27	31	4	29	32	33	33	33	4	33	31	33	30	31	32	33	33	6	22	24	17	33	25	2	33	0	28	5	27	20	30	31	30
Prevalence in Cohort	39.3939	0	15.1515	18.1818	30.303	0	36.3636	6.06061	0	0	15.1515	84.8485	3.0303	21.2121	15.1515	54.5455	18.1818	6.06061	87.8788	12.1212	3.0303	0	0	0	87.8788	0	6.06061	0	9.09091	6.06061	3.0303	0	0	81.8182	33.3333	27.2727	48.4848	0	24.2424	93.9394	0	100	15.1515	84.8485	18.1818	39.3939	9.09091	6.06061	9.09091
Average	0.00118922	0	3.96303e-05	0.000393724	0.0118597	0	0.000323327	2.81515e-06	0	0	8.13212e-05	0.090165	0.00020627	0.000280749	0.00260348	0.00188307	0.000427769	2.73424e-05	0.00218691	0.00010803	0.000102291	0	0	0	0.00213705	0	0.0001233	0	0.000297503	0.000281224	3.50909e-06	0	0	0.00544815	0.000301482	0.000498485	0.000347848	0	0.00109112	0.0150601	0	0.0911672	0.00120617	0.00541809	0.000945976	0.000655161	8.85879e-05	2.13636e-05	3.4397e-05
T Test	0.244511	#DIV/0!	0.655834	0.313992	0.0839978	#DIV/0!	0.751434	0.365165	0.206069	#DIV/0!	0.80988	0.0128133	0.286622	0.125559	0.179418	0.352176	0.202248	0.180664	0.0130555	0.538033	0.286446	#DIV/0!	#DIV/0!	0.211343	0.0240231	0.355098	0.261707	0.355098	0.274873	0.253995	0.405079	#DIV/0!	0.350291	0.0296347	0.381545	0.957069	0.0867132	#DIV/0!	0.960381	0.844164	0.355098	0.00616859	0.375833	0.598735	0.142568	0.00714188	0.11781	0.384941	0.109948
	Old		Young
	Prevalence %	Average	Prevalence %	Average	p value
Corynebacterium_accolens	39.3939	0.00118922	52.6316	0.000301418	0.244511
Corynebacterium_ammoniagenes	0	0	0	0	#DIV/0!
Corynebacterium_amycolatum	15.1515	3.96303e-05	18.4211	2.46e-05	0.655834
Corynebacterium_aurimucosum	18.1818	0.000393724	18.4211	7.58789e-05	0.313992
Corynebacterium_bovis	30.303	0.0118597	2.63158	0.0003373	0.0839978
Corynebacterium_callunae	0	0	0	0	#DIV/0!
Corynebacterium_durum	36.3636	0.000323327	26.3158	0.000407732	0.751434
Corynebacterium_genitalium	6.06061	2.81515e-06	2.63158	0.000135421	0.365165
Corynebacterium_glucuronolyticum	0	0	5.26316	1.96316e-06	0.206069
Corynebacterium_glutamicum	0	0	0	0	#DIV/0!
Corynebacterium_jeikeium	15.1515	8.13212e-05	5.26316	6.3429e-05	0.80988
Corynebacterium_kroppenstedtii	84.8485	0.090165	57.8947	0.0106542	0.0128133
Corynebacterium_lipophiloflavum	3.0303	0.00020627	2.63158	7.63158e-08	0.286622
Corynebacterium_massiliense	21.2121	0.000280749	2.63158	7.89473e-09	0.125559
Corynebacterium_mastitidis	15.1515	0.00260348	7.89474	6.18526e-05	0.179418
Corynebacterium_matruchotii	54.5455	0.00188307	52.6316	0.000839739	0.352176
Corynebacterium_propinquum	18.1818	0.000427769	13.1579	6.05e-05	0.202248
Corynebacterium_pseudodiphtheriticum	6.06061	2.73424e-05	15.7895	0.000178913	0.180664
Corynebacterium_pseudogenitalium	87.8788	0.00218691	73.6842	0.000458463	0.0130555
Corynebacterium_pyruviciproducens	12.1212	0.00010803	18.4211	0.000210526	0.538033
Corynebacterium_resistens	3.0303	0.000102291	0	0	0.286446
Corynebacterium_sp_HFH0082	0	0	0	0	#DIV/0!
Corynebacterium_sp_KPL1859	0	0	0	0	#DIV/0!
Corynebacterium_striatum	0	0	5.26316	2.90263e-06	0.211343
Corynebacterium_tuberculostearicum	87.8788	0.00213705	84.2105	0.000714569	0.0240231
Corynebacterium_ulcerans	0	0	2.63158	5.53421e-06	0.355098
Corynebacterium_urealyticum	6.06061	0.0001233	0	0	0.261707
Bifidobacterium_animalis	0	0	2.63158	3.89474e-07	0.355098
Bifidobacterium_breve	9.09091	0.000297503	5.26316	1.06316e-06	0.274873
Bifidobacterium_dentium	6.06061	0.000281224	0	0	0.253995
Bifidobacterium_longum	3.0303	3.50909e-06	10.5263	1.55026e-05	0.405079
Bifidobacterium_minimum	0	0	0	0	#DIV/0!
Bifidobacterium_pseudocatenulatum	0	0	5.26316	2.90579e-05	0.350291
Gemella_haemolysans	81.8182	0.00544815	78.9474	0.00211575	0.0296347
Gemella_morbillorum	33.3333	0.000301482	34.2105	0.000173321	0.381545
Gemella_sanguinis	27.2727	0.000498485	39.4737	0.000477753	0.957069
Gemella_unclassified	48.4848	0.000347848	34.2105	0.000109211	0.0867132
Staphylococcus_arlettae	0	0	0	0	#DIV/0!
Staphylococcus_aureus	24.2424	0.00109112	28.9474	0.00113141	0.960381
Staphylococcus_caprae_capitis	93.9394	0.0150601	97.3684	0.0164969	0.844164
Staphylococcus_carnosus	0	0	2.63158	3.55658e-05	0.355098
Staphylococcus_epidermidis	100	0.0911672	100	0.0375729	0.00616859
Staphylococcus_haemolyticus	15.1515	0.00120617	23.6842	0.000571671	0.375833
Staphylococcus_hominis	84.8485	0.00541809	76.3158	0.00418529	0.598735
Staphylococcus_lugdunensis	18.1818	0.000945976	7.89474	2.21684e-05	0.142568
Staphylococcus_pasteuri	39.3939	0.000655161	18.4211	4.22053e-05	0.00714188
Staphylococcus_pettenkoferi	9.09091	8.85879e-05	5.26316	5.62105e-06	0.11781
Staphylococcus_pseudintermedius	6.06061	2.13636e-05	5.26316	7.3921e-06	0.384941
Staphylococcus_saprophyticus	9.09091	3.4397e-05	0	0	0.109948
Staphylococcus_simulans	3.0303	1.6697e-06	0	0	0.286446
Staphylococcus_sp_AL1	0	0	0	0	#DIV/0!
Staphylococcus_warneri	39.3939	0.00136704	44.7368	0.000233034	0.0555276
Staphylococcus_xylosus	0	0	0	0	#DIV/0!
Facklamia_hominis	18.1818	0.000281888	15.7895	4.06158e-05	0.254237
Facklamia_ignava	24.2424	0.000162542	2.63158	3.35526e-06	0.00752501
Facklamia_languida	9.09091	4.61788e-05	0	0	0.0867435
Facklamia_unclassified	33.3333	0.000337521	31.5789	7.87631e-05	0.0445446
Alloiococcus_otitis	0	0	13.1579	0.000129829	0.13364
Granulicatella_adiacens	51.5152	0.00105123	57.8947	0.000411955	0.0633272
Granulicatella_elegans	39.3939	0.00110775	52.6316	0.00116427	0.928744
Granulicatella_unclassified	48.4848	0.00059737	55.2632	0.000462534	0.607796
Lactobacillus_acidophilus	0	0	0	0	#DIV/0!
Lactobacillus_amylovorus	0	0	0	0	#DIV/0!
Lactobacillus_casei_paracasei	3.0303	2.23939e-06	7.89474	5.12105e-06	0.443672
Lactobacillus_coleohominis	0	0	5.26316	5.9329e-05	0.281975
Lactobacillus_coryniformis	0	0	0	0	#DIV/0!
Lactobacillus_crispatus	0	0	39.4737	0.00545413	0.0819744
Lactobacillus_curvatus	0	0	0	0	#DIV/0!
Lactobacillus_delbrueckii	0	0	5.26316	1.55526e-05	0.244224
Lactobacillus_farciminis	0	0	0	0	#DIV/0!
Lactobacillus_fermentum	3.0303	0.000172661	7.89474	3.47921e-05	0.399516
Lactobacillus_gasseri	9.09091	0.000166457	26.3158	0.00266492	0.0743454
Lactobacillus_helveticus	9.09091	0.000174342	10.5263	3.50632e-05	0.204497
Lactobacillus_iners	15.1515	0.00689467	36.8421	0.00525258	0.791536
Lactobacillus_ingluviei	0	0	0	0	#DIV/0!
Lactobacillus_jensenii	12.1212	0.000606448	18.4211	0.000379116	0.63501
Lactobacillus_oris	0	0	2.63158	7.07894e-07	0.355098
Lactobacillus_plantarum	6.06061	4.80151e-05	7.89474	1.46132e-05	0.339929
Lactobacillus_reuteri	3.0303	3.69969e-05	5.26316	2.76789e-05	0.837638
Lactobacillus_rhamnosus	3.0303	7.43333e-06	5.26316	7.98421e-06	0.955478
Lactobacillus_rossiae	0	0	0	0	#DIV/0!
Lactobacillus_sakei	0	0	0	0	#DIV/0!
Lactobacillus_salivarius	3.0303	3.27606e-05	2.63158	7.73684e-07	0.298064
Lactobacillus_vaginalis	0	0	7.89474	4.33053e-05	0.280611
Lactococcus_lactis	42.4242	0.0010345	47.3684	0.00147183	0.657856
Lactococcus_raffinolactis	3.0303	1.55364e-05	0	0	0.286446
Streptococcus_agalactiae	3.0303	6.74818e-05	7.89474	0.000317324	0.312452
Streptococcus_anginosus	33.3333	0.000807491	31.5789	0.000339195	0.234875
Streptococcus_australis	48.4848	0.00111772	44.7368	0.000381403	0.160667
Streptococcus_canis	0	0	0	0	#DIV/0!
Streptococcus_constellatus	6.06061	3.19939e-05	2.63158	3.80158e-05	0.895873
Streptococcus_cristatus	24.2424	0.000188755	21.0526	6.36368e-05	0.109705
Streptococcus_equi	0	0	0	0	#DIV/0!
Streptococcus_gordonii	69.697	0.00152459	44.7368	0.000323566	0.0332693
Streptococcus_infantarius	0	0	0	0	#DIV/0!
Streptococcus_infantis	72.7273	0.0027534	63.1579	0.00101932	0.0627291
Streptococcus_intermedius	42.4242	0.00115256	26.3158	0.000161353	0.107603
Streptococcus_lutetiensis	0	0	0	0	#DIV/0!
Streptococcus_mitis_oralis_pneumoniae	100	0.0131649	94.7368	0.00474053	0.00165668
Streptococcus_mutans	30.303	0.00409917	13.1579	0.000140611	0.207315
Streptococcus_oligofermentans	3.0303	1.30485e-05	5.26316	1.71053e-06	0.358079
Streptococcus_parasanguinis	69.697	0.00482052	55.2632	0.00199827	0.149052
Streptococcus_peroris	6.06061	2.68152e-05	5.26316	3.25e-06	0.19083
Streptococcus_pseudopneumoniae	0	0	13.1579	1.41579e-05	0.137085
Streptococcus_ratti	3.0303	1.71212e-06	0	0	0.286446
Streptococcus_salivarius	75.7576	0.00479427	60.5263	0.00145257	0.231591
Streptococcus_sanguinis	84.8485	0.00529111	76.3158	0.00281659	0.129015
Streptococcus_sobrinus	3.0303	3.22667e-05	2.63158	4.05526e-06	0.355855
Streptococcus_sp_2_1_36FAA	0	0	2.63158	0.000916658	0.355098
Streptococcus_sp_BS35b	3.0303	3.94667e-05	0	0	0.286446
Streptococcus_sp_M334	0	0	0	0	#DIV/0!
Streptococcus_thermophilus	69.697	0.00162379	68.4211	0.00108829	0.365192
Streptococcus_tigurinus	48.4848	0.00159162	34.2105	0.000489418	0.195044
Streptococcus_uberis	3.0303	2.82424e-06	0	0	0.286446
Streptococcus_vestibularis	30.303	0.00483929	18.4211	0.000409229	0.267635
Parvimonas_micra	33.3333	0.000248561	10.5263	9.15263e-06	0.0255192
Parvimonas_unclassified	69.697	0.00111273	36.8421	0.000141053	0.00482315
Veillonella_atypica	33.3333	0.000898676	23.6842	0.000264626	0.0861073
Veillonella_dispar	27.2727	0.00047673	21.0526	0.000134258	0.191224
Veillonella_parvula	87.8788	0.00440534	78.9474	0.00153627	0.0101783
Veillonella_ratti	0	0	2.63158	2.65526e-06	0.355098
Veillonella_sp_oral_taxon_780	0	0	2.63158	2.97e-05	0.355098
Veillonella_unclassified	81.8182	0.00522062	76.3158	0.00151247	0.0543013
Fusobacterium_gonidiaformans	0	0	2.63158	6.28211e-05	0.355098
Fusobacterium_nucleatum	78.7879	0.00439811	76.3158	0.00134677	0.0666431
Fusobacterium_periodonticum	27.2727	0.000938364	31.5789	0.000355211	0.42737
Fusobacterium_russii	0	0	2.63158	3.73158e-06	0.355098
Neisseria_bacilliformis	3.0303	5.92121e-06	2.63158	3.6579e-07	0.31824
Neisseria_cinerea	6.06061	5.88424e-05	7.89474	2.00763e-05	0.48237
Neisseria_elongata	24.2424	0.000398191	13.1579	0.000279829	0.786854
Neisseria_flavescens	21.2121	0.000705148	26.3158	0.000271855	0.254414
Neisseria_gonorrhoeae	3.0303	6.56667e-06	2.63158	6.53421e-06	0.997227
Neisseria_lactamica	0	0	0	0	#DIV/0!
Neisseria_macacae	21.2121	7.57485e-05	23.6842	0.000131818	0.540685
Neisseria_meningitidis	36.3636	0.00030413	36.8421	0.000101918	0.142516
Neisseria_polysaccharea	0	0	13.1579	9.51869e-05	0.35213
Neisseria_shayeganii	0	0	0	0	#DIV/0!
Neisseria_sicca	36.3636	0.000426106	28.9474	0.000304653	0.600146
Neisseria_subflava	15.1515	0.00077004	18.4211	4.20526e-05	0.293479
Neisseria_unclassified	69.697	0.00480532	68.4211	0.00103983	0.0100188
Haemophilus_aegyptius	6.06061	0.000221324	2.63158	1.69368e-05	0.277205
Haemophilus_haemolyticus	33.3333	0.00074813	55.2632	0.000433255	0.293767
Haemophilus_influenzae	30.303	0.000861355	50	0.000452224	0.310634
Haemophilus_parahaemolyticus	0	0	5.26316	2.10632e-05	0.340098
Haemophilus_parainfluenzae	78.7879	0.00756869	86.8421	0.00458282	0.340398
Haemophilus_paraphrohaemolyticus	0	0	7.89474	1.75579e-05	0.145458
Haemophilus_pittmaniae	3.0303	2.65667e-05	2.63158	2.75526e-06	0.342394
Haemophilus_sputorum	9.09091	0.000111127	26.3158	0.000179855	0.627171
Acinetobacter_baumannii	15.1515	0.000296697	18.4211	9.04368e-05	0.369891
Acinetobacter_beijerinckii	0	0	2.63158	2.09737e-06	0.355098
Acinetobacter_bereziniae	6.06061	1.2903e-05	0	0	0.267298
Acinetobacter_guillouiae	15.1515	0.00283625	10.5263	2.3921e-06	0.114527
Acinetobacter_johnsonii	18.1818	0.000184691	28.9474	0.000249366	0.726154
Acinetobacter_junii	9.09091	0.000144036	21.0526	0.000799855	0.1879
Acinetobacter_lwoffii	9.09091	0.000621012	2.63158	6.48631e-05	0.31666
Acinetobacter_oleivorans	0	0	0	0	#DIV/0!
Acinetobacter_parvus	9.09091	0.000158791	5.26316	3.53947e-06	0.078389
Acinetobacter_pittii_calcoaceticus_nosocomialis	21.2121	0.000742018	23.6842	0.000126339	0.304771
Acinetobacter_radioresistens	9.09091	0.000177567	15.7895	6.79974e-05	0.469476
Acinetobacter_soli	0	0	2.63158	8.86843e-07	0.355098
Acinetobacter_towneri	3.0303	4.71515e-06	0	0	0.286446
Acinetobacter_unclassified	57.5758	0.00169838	39.4737	0.00056749	0.0604534
Acinetobacter_ursingii	60.6061	0.00393195	42.1053	0.00254509	0.624178
Pseudomonas_aeruginosa	3.0303	6.49697e-06	0	0	0.286446
Pseudomonas_agarici	0	0	0	0	#DIV/0!
Pseudomonas_alcaligenes	3.0303	6.33333e-06	2.63158	6.26316e-07	0.339514
Pseudomonas_extremaustralis	0	0	0	0	#DIV/0!
Pseudomonas_fragi	24.2424	0.00136521	15.7895	2.53737e-05	0.198319
Pseudomonas_gingeri	0	0	0	0	#DIV/0!
Pseudomonas_luteola	3.0303	5.42424e-06	0	0	0.286446
k__Pseudomonas_mandelii	6.06061	4.86939e-05	10.5263	2.51342e-05	0.608645
Pseudomonas_mendocina	3.0303	1.1303e-06	0	0	0.286446
Pseudomonas_protegens	3.0303	8.78787e-07	0	0	0.286446
Pseudomonas_psychrophila	3.0303	2.41515e-06	0	0	0.286446
Pseudomonas_psychrotolerans	3.0303	6.14273e-05	0	0	0.286446
Pseudomonas_putida	6.06061	0.000514654	23.6842	3.05105e-05	0.313282
Pseudomonas_stutzeri	6.06061	7.60909e-05	2.63158	1.55105e-05	0.396915
Pseudomonas_syringae	6.06061	4.88485e-06	0	0	0.13963
Pseudomonas_unclassified	81.8182	0.0114298	73.6842	0.00277327	0.0213568
Pseudomonas_veronii	0	0	0	0	#DIV/0!
Malassezia_globosa	66.6667	0.000969964	86.8421	0.00299289	0.0680865
[truncated: 322 more columns]

## Sheet: Control
index	Corynebacterium_accolens	Corynebacterium_ammoniagenes	Corynebacterium_amycolatum	Corynebacterium_aurimucosum	Corynebacterium_bovis	Corynebacterium_callunae	Corynebacterium_durum	Corynebacterium_genitalium	Corynebacterium_glucuronolyticum	Corynebacterium_glutamicum	Corynebacterium_jeikeium	Corynebacterium_kroppenstedtii	Corynebacterium_lipophiloflavum	Corynebacterium_massiliense	Corynebacterium_mastitidis	Corynebacterium_matruchotii	Corynebacterium_propinquum	Corynebacterium_pseudodiphtheriticum	Corynebacterium_pseudogenitalium	Corynebacterium_pyruviciproducens	Corynebacterium_resistens	Corynebacterium_sp_HFH0082	Corynebacterium_sp_KPL1859	Corynebacterium_striatum	Corynebacterium_tuberculostearicum	Corynebacterium_ulcerans	Corynebacterium_urealyticum	Bifidobacterium_animalis	Bifidobacterium_breve	Bifidobacterium_dentium	Bifidobacterium_longum	Bifidobacterium_minimum	Bifidobacterium_pseudocatenulatum	Gemella_haemolysans	Gemella_morbillorum	Gemella_sanguinis	Gemella_unclassified	Staphylococcus_arlettae	Staphylococcus_aureus	Staphylococcus_caprae_capitis	Staphylococcus_carnosus	Staphylococcus_epidermidis	Staphylococcus_haemolyticus	Staphylococcus_hominis	Staphylococcus_lugdunensis	Staphylococcus_pasteuri	Staphylococcus_pettenkoferi	Staphylococcus_pseudintermedius	Staphylococcus_saprophyticus
0039_1375_P	2.11e-05	0	0	0	0.0002555	0	0.0001835	0	0	0	0	0.0005013	0	8.26e-05	0	0.0006733	0.0001824	0	0.0002133	0	0	0	0	0	0.0001611	0	0	0	0	0	0	0	0	0	0	3.2e-06	5.68e-05	0	0	0.0005263	0	0.0095098	0	2.64e-05	0	0.0002358	0	0	0
0040_2721_P	0.0007853	0	0	0	0	0	5.24e-05	0	0	0	0	0.0853669	0	0	0	0.0011917	0.0011546	0	0.0003165	0	0	0	0	0	0.0003305	0	0	0	0	0	0	0	0	0.0020109	4.22e-05	0	0.0002633	0	0.0024178	0.0082409	0	0.0326096	0	0.0010293	0	0	0	0.0004469	0
0041_1036_P	0	0	0	0	0.0074134	0	0	0	0	0	0	1.22e-05	0	0	0	0.0001471	0	0	0	0	0	0	0	0	0	0	0	0	0	0	0	0	0	0	0	0	0	0	0.0004209	4.58e-05	0	0.0074694	0	0	0	2.27e-05	0	0	0
0043_1432_P	0	0	0	0	0	0	0	0	0	0	0	0.0095589	0	0	0.0003206	0.0004004	9.9e-06	0	0.0004209	0	0	0	0	1.23e-05	0.0002355	0	0	0	0	0	0	0	0	0.0029059	0	0.0004519	0	0	0.0019487	0.0192167	0	0.0237312	0.0001408	0.0027861	0.0001814	0.0012496	0	4.21e-05	0
0044_1643_P	0.0002375	0	0	0	0	0	0.0001081	0	0	0	0	0.0334668	0	0	0	0.0001315	4.2e-05	0	9.09e-05	0	0	0	0	0	8.33e-05	0	0	0	0	0	0	0	0	0.0009402	0.0002297	0.0001794	0	0	0	0.0109583	0	0.010219	0	4.3e-06	0	9.08e-05	0	0	0
0047_0790_P	0	0	0	0	0.0142712	0	0	0	0	0	0	0.002105	0	0	0	0.0020578	0	0	0	0	9.2e-06	0	0	0	0	0	0	0	0	0	0	0	0	0	0	0.0003478	0	0	0	9.56e-05	0	0.0222272	0	0	0	0	0	0	0
0048_0030_P	0	0	0	0	0	0	0	0	0	0	0	1.85e-05	0	4.78e-05	0	4.2e-06	3.94e-05	1.1e-06	7.7e-06	0	0	0	0	0	3.39e-05	0	0	0	0	0	0	2.8e-06	0	5.3e-06	0	0	2.6e-06	0	0	5.3e-05	0	0.0010659	0	0.0001429	0	1.77e-05	4e-06	0	0
0006_0817_P	7.23e-05	0	0	0	1.2e-06	0	0.0001722	0	0	0	0	0.393003	0	0	0	0.0001242	3.56e-05	0	7.77e-05	0	0	0	0	0	0.0001055	0	0	0	0	0	0	0	0	0.0007543	0.0001399	2e-06	0	0	0	0.0019034	0	0.0041029	0	0.0002663	0	0	0	0	0.000127
0055_0916_P	0	0	4.91e-05	0	0.0969084	0	0	0	0	0	0	0.001569	0.0071082	0	0	0.0005282	0	0	2.67e-05	0	0	0	0	0	0.0003386	0	0	0	0	0	0	0	0	0	0	9.76e-05	0.0002058	0	0	0.005902	0	0.0310347	0	0	0	0	0	0	0
0056_6471_P	0	0	0	0	0	0	0.0004623	0	0	0	0	0.755799	0	0.0001116	0	0.0002259	0	0	0	0	0	0	0	0	8.21e-05	0	0	0	0	0	0	0	0	0.0033941	0	0.0005954	9.22e-05	0	0.0011084	4.31e-05	0	0.0031502	0	0	0	0	0	0	0
0057_2967_P	0	0	0	0	0	0	0	0	0	0	0	2.47e-05	0	0	0	0	0	0	0.000549	0	0	0	0	0	0.0022521	0	0	0	0	0	0	0	0	0.0007908	0	0	0	0	0.0153928	0.0810989	0	0.0352677	0	0.0453744	0	0	0	0	0
0060_1410_P	0	0	4.66e-05	3.72e-05	0	0	0.0002538	0	0	0	0	0.801309	0	0	0	0.001373	0	0	0.00079	0	0	0	0	0	0.0001067	0	0.0002279	0	2.91e-05	0	0	0	0	0.0018795	0.0006449	0.0007518	0	0	0	0	0	0.0080747	0	0.0001392	0	0	0	0	0
0007_5278_P	0	0	0	0	0.0002261	0	0	0	0	0	0	0.536592	0	0	0	0	0	0	0.0001214	0	0	0	0	0	0	0	0	0	0	0	0	0	0	0	0	0	0	0	0	0	0	0.0182346	0	0	0	0	0	0	0
0070_6416_P	0	0	0	0	0	0	0	0	0	0	0	0.011862	0	0	0	0	9.53e-05	0	0	0	0	0	0	0	0	0	0	0	0	0	0	0	0	0.0068333	0	0	0.0105227	0	0	0	0	0.0239813	0	0	0	0	0	0	0
0071_1202_P	0.0001352	0	0	0	0	0	0	0	0	0	0	0.0010869	0	0	0	0.121281	0	0.0015979	0	0	0	0	0	0	0	0	0	0	0	0	0	0	0	0	0.0011391	0	0	0	0	0	0	0.0997763	0	0	0	0	0	0	0
0009_1378_P	0	0	0	0	0	0	0	0	0	0	0	0.0249213	0	0	0	0	0	0	0.0002399	0	0	0	0	0	0.0002956	0	0	0	0	0	0	0	0	0.0020193	0	0	0	0	0	2.05e-05	0	0.58933	0	0.0109697	0	0	0	0	0
0076_0557_P	0	0	0	0	0	0	0	0	0	0	0	0	0	0	0	9.67e-05	0	0	0	0	0	0	0	0	0.0002593	0	0	0	0	0	0	0	0	0.0018664	0	0	0	0	0	0.0002486	0	0.0720774	0	0.0007883	0	0	0	0	0
0077_1500_P	5.78e-05	0	1.2e-06	0	0	0	2.4e-06	0	0	0	0	0	0	0	0	0.0002013	1.9e-06	0	3.24e-05	0	0	0	0	0	1.57e-05	0	0	0	0	0	0	0	0	0.0001013	2.34e-05	2.2e-06	0	0	0	0.0005926	0	0.0026096	0	0.0001217	0	0	8e-07	0	0
0079_1351_P	0.0004042	0	0	1.52e-05	0	0	5.97e-05	0	0.0001139	0	0	0.0675817	0	0	0	0.0001009	0	0	0.0003349	0	0	0	0	0	0.0001317	0	1.83e-05	0	0	0	0	0	0	0.0027469	0.0001299	0.0002169	0	0	0	0.0053572	0	0.0130884	5.14e-05	0.0024801	0	5.74e-05	3.27e-05	0	0
0010_3030_P	0.0007197	0	0	0	0	0	0	0	0	0	0	0.0415819	0	0	0	0	0.0003338	0	0.0004163	0	0	0	0	0	5.24e-05	0	0	0	0	0	0	0	0	0.0042075	0	0	0	0	0	0.0090755	0	0.0068145	0	0.0016345	0	0	0	0	0
0085_2842_P	0	0	0	0	0.0479934	0	0.0011681	0	0	0	0	0.0298807	0	9.62e-05	0	0.0168474	0	0	0.0016004	0	0	0	0	0	0.001397	0	0	0	0	0	0	0	0	0.0080458	0	0.0003932	0	0	0.0012708	0.0046961	0	0.0204113	0	0.0020001	0.0055226	0.0028312	0	0	0
0087_1171_P	0.0012319	0	0	0.0036191	0	0	2.67e-05	0	0	0	0.0002496	0.154984	0	0.0002797	0.0011698	0.0001103	0	0	0.0015657	0	0	0	0	0	0.0012743	0	0.001244	0	0	0	0	0	0	0.0020182	0	0	0	0	6.27e-05	0.0271788	0	0.0822449	0.0042039	0.0060302	0	0.0002551	0.000619	0	0
0089_0893_P	0	0	0	0	0	0	0	0	0	0	0	0	0	0	6.38e-05	0	0	0	0.0001807	0	0	0	0	0	0.0001732	0	0	0	0	0	0	0	0	0	0	0	0	0	0	0.0043787	0	0.0287394	0	0.0055161	0	0	0	0	0
0094_2912_P	0	0	0	0.0009605	0	0	0.0003687	0	0.0017351	0	0.0008899	0.0066945	0	0	0	0.0001852	0	0.0002074	0.0028259	0	0	0	0	0	0.0018282	0	0	0	0	0	0.0002439	0	0	0.0015229	0	0	0.0005585	0	0	0.0005811	0	0.04283	0.001423	0	0	0	0	0	0
0012_1686_P	0.0008095	0	0	0	0	0	0	0	0	0	0	0	0	0	0	0.0100556	0	0.0013061	0.0034176	0	0	0	0	0	0.0003919	0	0	0	0	0.0125854	9.32e-05	0	0	0.0060226	0.0030805	1.5e-05	0	0	0.0013434	0.0011747	0	0.0207699	0	0.0001246	0	0	0	0	0
0013_0333_P	0	0	0.0001656	6.38e-05	0	0	0	0	0	0	0	0.0028953	0	9.3e-06	0.0004964	0.0002263	0	1.71e-05	0.0004031	0	0	0	0	0	0.0007741	0	0	0	0	0.000468	0	0	0	0.0012004	0.0001482	0	5.52e-05	0	0	0.0122673	0	0.0124807	0	0.0036553	0	0	9.1e-06	0.0008117	0
0014_0700_P	0.0006688	0	0	0	0.0006445	0	0.0007273	0	0	0	0.0003332	0.0855184	0	0	0	0.0008946	0	0	0.0010536	0	0	0	0	0	0.0004076	0	8.78e-05	0	0	0	0	0	0	0.0009136	0	0	6.31e-05	0	0	3.28e-05	0	0.0093709	0	0.0023757	0	0	0	0	0
0015_5307_P	0	0	0	0	0	0	0.0002169	0	0	0	0	0.0014879	0	0	0	0.0003569	0	0.0038542	0.0004204	0	0	0	0	0	0.0011081	0	0	0	0	0	0	0	0	0.0058471	4.06e-05	0.002278	0	0	0	0.0114473	0	0.0145186	0	0.0006253	0	0	0	0	0
0017_0540_P	0	0	0	0.0038337	0	0	0.0002084	0	0	0	0.002336	0.0043377	0	0.0517237	0	0.0007415	0	0	0.0053543	4.53e-05	0	0	0	0.0003809	0.0089315	0	0	0	0	0	0	0	0	0.0047852	0	0	0	0	0	0.0093824	0	0.0554783	0	0	0	0.0010102	0	0	0.0006143
0018_6535_P	0	0	0	0	0	0	0	0	0	0	0	7.7e-06	0	0	0	0	0	0	0	0	0	0	0	0	0.0016469	0	0	0	0.0082397	0	0	0	0	0.001021	0	0	3.91e-05	0	0	0.0007189	0	0.0262662	0	0.0010075	0	0	0	0	0
0021_0944_P	0	0	0	0.0034483	0	0	0.0037846	0	0	0	0.0032559	0.0054734	0	0.001074	0	0.0052572	1.56e-05	0	0.0046946	0.0039731	0	0	0	0	0.0022029	0	0.0001641	0	0.0012532	0	0.000317	0	0	0.0395741	0.0071562	0.0003376	0	0	0	0.0017107	0	0.0352145	0.0070464	0.0246848	0.0036834	0	0	0	0
0022_0704_P	0.0003607	0	0	0	0.0001014	0	0	0	0	0	0	0.154229	0	0	0	0	0	0	0	0	0	0	0	0	0	0	0	0	0	0	0	0	0	0	0	0	0	0	0	0.011095	0	0.0072365	0	0.0005106	0	0	0	0	0
0023_6488_P	0	0	0	0	0	0	0	0	0	0	0	0.262837	0	0	0	0	0	0	0	0	0	0	0	0	0	0	0	0	0	0	0	0	0	0	0	0	0	0	0	0	0	0.0123383	0	0	0	0	0	0	0
0024_0768_P	0	0	0	0	0	0	0	0	0	0	0	4.59e-05	0	0.0003559	0	0.0004862	0	0	0.000216	0	0	0	0	0	0.0008748	0	0	0	0	0	0	0	0	0.0194403	0.0017797	0	0	0	0	0.0052054	0	0.100528	0	0.0005508	0	0	0	0	0
0002_6404_P	0	0	0	0	0	0	0	0	0	0	0.0001322	0.0025134	0	0	0	0	0.0028145	0	0.0108721	0	0	0	0	0	0.0231703	0	0	0	0	0	0	0	0	0.0068895	0	0	0.001902	0	0	0.148218	0	0.294819	0.0985244	0.0131652	0.0037655	0.002327	0	0	0
0029_6496_P	0	0	0	6.8e-06	0	0	0	2.65e-05	0	0	0	0.89854	0	0	0	6.3e-05	0	0	0.0001329	0	0	0	0	0	0.0001096	0	0	0	0	0	0	0	0	0.0008574	0	0.0002253	9.21e-05	0	0	0.0042243	0	0.0116424	0	0.0001784	0	0	0	0	0
0032_6485_P	0	0	0	0	0	0	0.0006755	0	0	0	0	0.0009795	0	0	0	0.0031879	0.0030953	0	0.0028615	0	0	0	0	0	0.0022796	0	0	0	0	0	0	0	0	0	0	0.0028343	0	0	0	0.0079762	0	0.0472954	0	0.0069583	0	0	0	0	0
0034_0128_P	0	0	6.47e-05	3.65e-05	0	0	0	0	0	0	0.0016015	0.0052922	0	0	0	7.47e-05	0	0	0.0004319	0	0	0	0	0	0.000998	0	0	0	0	9.8e-05	0	0	0	0.0005909	0	0	0	0	0.0003475	0.040168	0	0.0375894	0.0049638	0.0022968	0	0	0	0.0001146	0
Amount Absence	26	38	33	29	29	38	22	37	36	38	31	4	37	29	34	10	26	32	9	36	37	38	38	36	7	38	33	38	35	35	35	37	38	10	26	22	26	38	29	5	38	0	31	10	34	28	33	34	36
Prevalence in Cohort	31.5789	0	13.1579	23.6842	23.6842	0	42.1053	2.63158	5.26316	0	18.4211	89.4737	2.63158	23.6842	10.5263	73.6842	31.5789	15.7895	76.3158	5.26316	2.63158	0	0	5.26316	81.5789	0	13.1579	0	7.89474	7.89474	7.89474	2.63158	0	73.6842	31.5789	42.1053	31.5789	0	23.6842	86.8421	0	100	18.4211	73.6842	10.5263	26.3158	13.1579	10.5263	5.26316
Average	0.000144842	0	8.61052e-06	0.000316345	0.00441619	0	0.00022291	6.97368e-07	4.86579e-05	0	0.000231534	0.115318	0.000187058	0.00141528	5.39632e-05	0.00439538	0.000205797	0.000183784	0.0010439	0.000105747	2.42105e-07	0	0	1.03474e-05	0.00136979	0	4.58447e-05	0	0.000250579	0.00034609	1.72132e-05	7.36842e-08	0	0.0033996	0.000383008	0.000229779	0.000364563	0	0.000639816	0.0114167	0	0.0493197	0.00306194	0.00356429	0.000346129	0.000213092	1.75158e-05	3.72447e-05	1.95079e-05
T Test	0.0739667	0.350402	0.0699077	0.159894	0.219999	0.350402	0.249482	0.351209	0.318746	0.350402	0.0928624	0.0294248	0.294943	0.271606	0.101063	0.226403	0.939538	0.6883	0.129716	0.76041	0.29028	0.2051	0.238726	0.714588	0.215169	0.350402	0.311609	0.332142	0.289361	0.269048	0.593542	0.29028	#DIV/0!	0.53545	0.484634	0.375549	0.299868	#DIV/0!	0.379235	0.632231	0.350402	0.965232	0.304889	0.436244	0.553591	0.25472	0.56769	0.526327	0.369941
	Old		Young
	Prevalence %	Average	Prevalence %	Average	p value
Corynebacterium_accolens	31.5789	0.000144842	55.814	0.000563293	0.0739667
Corynebacterium_ammoniagenes	0	0	2.32558	1.48837e-07	0.350402
Corynebacterium_amycolatum	13.1579	8.61052e-06	25.5814	5.42349e-05	0.0699077
Corynebacterium_aurimucosum	23.6842	0.000316345	11.6279	8.73024e-05	0.159894
Corynebacterium_bovis	23.6842	0.00441619	11.6279	0.000962679	0.219999
Corynebacterium_callunae	0	0	2.32558	3.95349e-07	0.350402
Corynebacterium_durum	42.1053	0.00022291	39.5349	0.000533112	0.249482
Corynebacterium_genitalium	2.63158	6.97368e-07	4.65116	0.000151535	0.351209
Corynebacterium_glucuronolyticum	5.26316	4.86579e-05	4.65116	5.27675e-06	0.318746
Corynebacterium_glutamicum	0	0	2.32558	1.23954e-06	0.350402
Corynebacterium_jeikeium	18.4211	0.000231534	16.2791	4.4514e-05	0.0928624
Corynebacterium_kroppenstedtii	89.4737	0.115318	65.1163	0.0289043	0.0294248
Corynebacterium_lipophiloflavum	2.63158	0.000187058	2.32558	1.8e-06	0.294943
Corynebacterium_massiliense	23.6842	0.00141528	6.97674	1.01628e-06	0.271606
Corynebacterium_mastitidis	10.5263	5.39632e-05	2.32558	1.17209e-06	0.101063
Corynebacterium_matruchotii	73.6842	0.00439538	60.4651	0.000708088	0.226403
Corynebacterium_propinquum	31.5789	0.000205797	16.2791	0.0001943	0.939538
Corynebacterium_pseudodiphtheriticum	15.7895	0.000183784	20.9302	0.000129149	0.6883
Corynebacterium_pseudogenitalium	76.3158	0.0010439	72.093	0.000494465	0.129716
Corynebacterium_pyruviciproducens	5.26316	0.000105747	13.9535	0.000160791	0.76041
Corynebacterium_resistens	2.63158	2.42105e-07	0	0	0.29028
Corynebacterium_sp_HFH0082	0	0	4.65116	0.000185819	0.2051
Corynebacterium_sp_KPL1859	0	0	4.65116	0.00010464	0.238726
Corynebacterium_striatum	5.26316	1.03474e-05	4.65116	6.20465e-06	0.714588
Corynebacterium_tuberculostearicum	81.5789	0.00136979	83.7209	0.000596754	0.215169
Corynebacterium_ulcerans	0	0	2.32558	9.75349e-06	0.350402
Corynebacterium_urealyticum	13.1579	4.58447e-05	4.65116	1.24744e-05	0.311609
Bifidobacterium_animalis	0	0	4.65116	6.88372e-07	0.332142
Bifidobacterium_breve	7.89474	0.000250579	4.65116	2.95605e-05	0.289361
Bifidobacterium_dentium	7.89474	0.00034609	0	0	0.269048
Bifidobacterium_longum	7.89474	1.72132e-05	4.65116	1.00023e-05	0.593542
Bifidobacterium_minimum	2.63158	7.36842e-08	0	0	0.29028
Bifidobacterium_pseudocatenulatum	0	0	0	0	#DIV/0!
Gemella_haemolysans	73.6842	0.0033996	86.0465	0.00262133	0.53545
Gemella_morbillorum	31.5789	0.000383008	48.8372	0.000627126	0.484634
Gemella_sanguinis	42.1053	0.000229779	51.1628	0.00041524	0.375549
Gemella_unclassified	31.5789	0.000364563	48.8372	8.97302e-05	0.299868
Staphylococcus_arlettae	0	0	0	0	#DIV/0!
Staphylococcus_aureus	23.6842	0.000639816	37.2093	0.00415227	0.379235
Staphylococcus_caprae_capitis	86.8421	0.0114167	100	0.0141022	0.632231
Staphylococcus_carnosus	0	0	2.32558	1.47e-05	0.350402
Staphylococcus_epidermidis	100	0.0493197	100	0.0501774	0.965232
Staphylococcus_haemolyticus	18.4211	0.00306194	30.2326	0.000524714	0.304889
Staphylococcus_hominis	73.6842	0.00356429	86.0465	0.00562965	0.436244
Staphylococcus_lugdunensis	10.5263	0.000346129	13.9535	0.00019773	0.553591
Staphylococcus_pasteuri	26.3158	0.000213092	25.5814	9.4993e-05	0.25472
Staphylococcus_pettenkoferi	13.1579	1.75158e-05	9.30233	3.21628e-05	0.56769
Staphylococcus_pseudintermedius	10.5263	3.72447e-05	9.30233	6.78605e-05	0.526327
Staphylococcus_saprophyticus	5.26316	1.95079e-05	4.65116	4.86744e-06	0.369941
Staphylococcus_simulans	0	0	0	0	#DIV/0!
Staphylococcus_sp_AL1	0	0	2.32558	9.31442e-05	0.350402
Staphylococcus_warneri	36.8421	0.000566153	48.8372	0.000459507	0.698485
Staphylococcus_xylosus	0	0	0	0	#DIV/0!
Facklamia_hominis	15.7895	0.000339245	18.6047	7.95884e-05	0.185527
Facklamia_ignava	26.3158	0.000105461	6.97674	5.98465e-05	0.528969
Facklamia_languida	10.5263	0.000216245	11.6279	2.36256e-05	0.296588
Facklamia_unclassified	44.7368	0.000289539	30.2326	5.34186e-05	0.0371937
Alloiococcus_otitis	5.26316	3.47105e-06	27.907	0.000238295	0.0383154
Granulicatella_adiacens	52.6316	0.00110047	62.7907	0.000620249	0.322888
Granulicatella_elegans	42.1053	0.00101323	60.4651	0.00113516	0.851838
Granulicatella_unclassified	63.1579	0.000673992	55.814	0.000399368	0.355394
Lactobacillus_acidophilus	2.63158	2.90526e-06	0	0	0.29028
Lactobacillus_amylovorus	0	0	2.32558	4.60465e-07	0.350402
Lactobacillus_casei_paracasei	5.26316	5.93158e-06	6.97674	2.51861e-06	0.445888
Lactobacillus_coleohominis	0	0	4.65116	4.78954e-05	0.345254
Lactobacillus_coryniformis	0	0	2.32558	2.61861e-06	0.350402
Lactobacillus_crispatus	13.1579	0.000105308	39.5349	0.00308106	0.169996
Lactobacillus_curvatus	5.26316	2.49737e-06	2.32558	2.89768e-06	0.909048
Lactobacillus_delbrueckii	7.89474	2.97105e-06	6.97674	0.000103558	0.35769
Lactobacillus_farciminis	2.63158	6.44211e-06	0	0	0.29028
Lactobacillus_fermentum	7.89474	1.56289e-05	11.6279	0.000134816	0.144887
Lactobacillus_gasseri	10.5263	0.000118466	20.9302	0.00131112	0.0763175
Lactobacillus_helveticus	7.89474	0.00714128	9.30233	0.000248026	0.303181
Lactobacillus_iners	21.0526	0.00113526	58.1395	0.00415425	0.0820158
Lactobacillus_ingluviei	2.63158	1.16132e-05	0	0	0.29028
Lactobacillus_jensenii	7.89474	0.000292108	23.2558	0.000765268	0.408677
Lactobacillus_oris	0	0	0	0	#DIV/0!
Lactobacillus_plantarum	5.26316	4.42895e-06	4.65116	4.48558e-05	0.379134
Lactobacillus_reuteri	0	0	2.32558	5.42209e-05	0.350402
Lactobacillus_rhamnosus	5.26316	0.000197429	4.65116	4.05814e-06	0.261958
Lactobacillus_rossiae	0	0	2.32558	2.08372e-06	0.350402
Lactobacillus_sakei	0	0	0	0	#DIV/0!
Lactobacillus_salivarius	0	0	2.32558	1.23954e-06	0.350402
Lactobacillus_vaginalis	2.63158	5.81579e-07	6.97674	5.09628e-05	0.294801
Lactococcus_lactis	52.6316	0.00142519	60.4651	0.00126442	0.864268
Lactococcus_raffinolactis	0	0	0	0	#DIV/0!
Streptococcus_agalactiae	2.63158	3.41395e-05	4.65116	0.000278649	0.247657
Streptococcus_anginosus	39.4737	0.00147844	30.2326	0.000359737	0.129108
Streptococcus_australis	42.1053	0.000521824	55.814	0.000539293	0.944653
Streptococcus_canis	0	0	4.65116	8.25582e-07	0.286026
Streptococcus_constellatus	10.5263	1.36289e-05	6.97674	1.11744e-05	0.864134
Streptococcus_cristatus	47.3684	0.000570513	32.5581	0.000105	0.106673
Streptococcus_equi	2.63158	6.25526e-06	0	0	0.29028
Streptococcus_gordonii	76.3158	0.00216469	46.5116	0.000592839	0.116261
Streptococcus_infantarius	0	0	2.32558	7.04652e-07	0.350402
Streptococcus_infantis	60.5263	0.00153831	55.814	0.00130067	0.72253
Streptococcus_intermedius	42.1053	0.00054026	39.5349	0.000150067	0.0639857
Streptococcus_lutetiensis	0	0	0	0	#DIV/0!
Streptococcus_mitis_oralis_pneumoniae	97.3684	0.0101509	100	0.00593172	0.0833378
Streptococcus_mutans	39.4737	0.00242508	11.6279	7.31535e-05	0.0730377
Streptococcus_oligofermentans	13.1579	3.23026e-05	16.2791	1.33116e-05	0.44036
Streptococcus_parasanguinis	73.6842	0.00507264	62.7907	0.00149526	0.0863091
Streptococcus_peroris	7.89474	4.22579e-05	18.6047	1.07651e-05	0.281615
Streptococcus_pseudopneumoniae	2.63158	2.29474e-06	13.9535	1.76837e-05	0.229333
Streptococcus_ratti	2.63158	9.18947e-06	0	0	0.29028
Streptococcus_salivarius	71.0526	0.00309701	72.093	0.00131054	0.312363
Streptococcus_sanguinis	86.8421	0.00908345	83.7209	0.00308784	0.169071
Streptococcus_sobrinus	2.63158	4.10816e-05	4.65116	5.52326e-06	0.364058
Streptococcus_sp_2_1_36FAA	0	0	0	0	#DIV/0!
Streptococcus_sp_BS35b	2.63158	0.000102771	2.32558	0.000103691	0.995012
Streptococcus_sp_M334	0	0	2.32558	0.000121428	0.350402
Streptococcus_thermophilus	76.3158	0.00417179	69.7674	0.0013823	0.0855805
Streptococcus_tigurinus	44.7368	0.00140731	46.5116	0.000234716	0.198224
Streptococcus_uberis	2.63158	2.43658e-05	0	0	0.29028
Streptococcus_vestibularis	36.8421	0.000952776	20.9302	0.000190695	0.0351336
Parvimonas_micra	28.9474	0.000266603	20.9302	0.000349984	0.797293
Parvimonas_unclassified	55.2632	0.00104729	46.5116	0.00167726	0.6918
Veillonella_atypica	47.3684	0.000714821	37.2093	0.000103574	0.043525
Veillonella_dispar	36.8421	0.000474655	25.5814	4.94675e-05	0.0362621
Veillonella_parvula	86.8421	0.00567692	83.7209	0.00151186	0.00744015
Veillonella_ratti	2.63158	9.60263e-06	4.65116	4.25349e-06	0.578862
Veillonella_sp_oral_taxon_780	2.63158	2.52211e-05	2.32558	1.96279e-06	0.331063
Veillonella_unclassified	78.9474	0.00361418	90.6977	0.00150758	0.0787176
Fusobacterium_gonidiaformans	0	0	2.32558	3.62558e-06	0.350402
Fusobacterium_nucleatum	73.6842	0.0044496	67.4419	0.00244206	0.372232
Fusobacterium_periodonticum	26.3158	0.000112742	37.2093	0.000472035	0.0946984
Fusobacterium_russii	0	0	4.65116	1.1e-06	0.290646
Neisseria_bacilliformis	5.26316	4.39474e-06	4.65116	5.08372e-06	0.896161
Neisseria_cinerea	13.1579	0.000141126	16.2791	6.4607e-05	0.427346
Neisseria_elongata	13.1579	0.000139924	13.9535	0.000139405	0.996795
Neisseria_flavescens	18.4211	0.000349434	27.907	0.000774186	0.393309
Neisseria_gonorrhoeae	5.26316	2.97105e-06	4.65116	2.55116e-06	0.891629
Neisseria_lactamica	5.26316	5.03684e-06	2.32558	2.46512e-07	0.298148
Neisseria_macacae	21.0526	8.29579e-05	20.9302	4.82186e-05	0.447895
Neisseria_meningitidis	34.2105	0.000142711	41.8605	6.99326e-05	0.333604
Neisseria_polysaccharea	10.5263	1.84368e-05	11.6279	3.42419e-05	0.595139
Neisseria_shayeganii	2.63158	2.15263e-06	2.32558	3.55814e-06	0.744272
Neisseria_sicca	34.2105	0.000189142	37.2093	0.000269242	0.590801
Neisseria_subflava	15.7895	4.29211e-05	16.2791	8.03512e-05	0.470036
Neisseria_unclassified	60.5263	0.00279629	74.4186	0.00155645	0.239483
Haemophilus_aegyptius	13.1579	0.000404558	13.9535	0.000178184	0.537398
Haemophilus_haemolyticus	42.1053	0.000431992	55.814	0.000290763	0.44911
Haemophilus_influenzae	28.9474	0.000339913	41.8605	0.000230802	0.579214
Haemophilus_parahaemolyticus	0	0	9.30233	2.45349e-05	0.225302
Haemophilus_parainfluenzae	81.5789	0.00605206	88.3721	0.00447692	0.495823
Haemophilus_paraphrohaemolyticus	0	0	9.30233	2.90721e-05	0.20252
Haemophilus_pittmaniae	2.63158	4.92895e-06	0	0	0.29028
Haemophilus_sputorum	18.4211	0.000238703	27.907	0.000177028	0.673426
Acinetobacter_baumannii	10.5263	0.00113935	11.6279	2.96465e-05	0.15835
Acinetobacter_beijerinckii	2.63158	2.66263e-05	2.32558	1.15116e-06	0.312072
Acinetobacter_bereziniae	2.63158	2.40526e-06	0	0	0.29028
Acinetobacter_guillouiae	18.4211	0.000289292	9.30233	2.55558e-05	0.0887782
Acinetobacter_johnsonii	18.4211	0.000276732	25.5814	7.27279e-05	0.182177
Acinetobacter_junii	10.5263	5.435e-05	20.9302	0.00247592	0.0865913
Acinetobacter_lwoffii	13.1579	0.000496297	9.30233	0.000160995	0.34812
Acinetobacter_oleivorans	2.63158	4.28947e-07	0	0	0.29028
Acinetobacter_parvus	10.5263	4.54868e-05	4.65116	8.83023e-06	0.230836
Acinetobacter_pittii_calcoaceticus_nosocomialis	15.7895	0.000272661	27.907	0.000131391	0.458284
Acinetobacter_radioresistens	5.26316	0.000216789	16.2791	0.000190672	0.921236
Acinetobacter_soli	5.26316	3.89447e-05	2.32558	7.2093e-08	0.149246
Acinetobacter_towneri	2.63158	4.92105e-07	0	0	0.29028
Acinetobacter_unclassified	50	0.00171641	44.186	0.000638063	0.0789692
Acinetobacter_ursingii	55.2632	0.0063369	46.5116	0.000680733	0.191663
Pseudomonas_aeruginosa	0	0	2.32558	6.74419e-07	0.350402
Pseudomonas_agarici	0	0	0	0	#DIV/0!
Pseudomonas_alcaligenes	2.63158	1.08684e-05	0	0	0.29028
Pseudomonas_extremaustralis	2.63158	1.57895e-08	0	0	0.29028
Pseudomonas_fragi	31.5789	0.000296158	18.6047	1.7993e-05	0.048076
Pseudomonas_gingeri	2.63158	8.97895e-06	0	0	0.29028
Pseudomonas_luteola	2.63158	6.73684e-07	0	0	0.29028
k__Pseudomonas_mandelii	13.1579	4.27737e-05	9.30233	4.23512e-05	0.992377
Pseudomonas_mendocina	0	0	2.32558	3.58442e-05	0.350402
Pseudomonas_protegens	2.63158	3.04474e-06	0	0	0.29028
Pseudomonas_psychrophila	0	0	0	0	#DIV/0!
Pseudomonas_psychrotolerans	0	0	2.32558	0.000100947	0.350402
Pseudomonas_putida	26.3158	0.000493824	30.2326	0.000124305	0.415607
Pseudomonas_stutzeri	5.26316	6.36711e-05	2.32558	7.59302e-05	0.902911
Pseudomonas_syringae	5.26316	0.000202253	0	0	0.289807
Pseudomonas_unclassified	78.9474	0.0163841	81.3953	0.0033704	0.113191
Pseudomonas_veronii	0	0	0	0	#DIV/0!
Malassezia_globosa	84.2105	0.00144552	95.3488	0.00326975	0.0511576
[truncated: 322 more columns]

## Sheet: Key Species All Zones
	Crow's Feet					Wrinkle					Control
	Old		Young				Old		Young				Old		Young
	Prevalence %	Average	Prevalence %	Average	% Change	p value	Prevalence %	Average	Prevalence %	Average	% Change	p value	Prevalence %	Average	Prevalence %	Average	% Change	p value
Corynebacterium_accolens	39.1304	0.00132666	43.1818	0.000744559	43.8771	0.438014	39.3939	0.00118922	52.6316	0.000301418	74.6541	0.244511	31.5789	0.000144842	55.814	0.000563293	-288.901	0.0739667
Corynebacterium_ammoniagenes	0	0	0	0	#DIV/0!	#DIV/0!	0	0	0	0	#DIV/0!	#DIV/0!	0	0	2.32558	1.48837e-07	#DIV/0!	0.350402
Corynebacterium_amycolatum	28.2609	2.43717e-05	20.4545	3.21477e-05	-31.9058	0.604724	15.1515	3.96303e-05	18.4211	2.46e-05	37.9263	0.655834	13.1579	8.61052e-06	25.5814	5.42349e-05	-529.867	0.0699077
Corynebacterium_aurimucosum	13.0435	0.00034345	18.1818	9.21977e-05	73.1554	0.385674	18.1818	0.000393724	18.4211	7.58789e-05	80.7279	0.313992	23.6842	0.000316345	11.6279	8.73024e-05	72.4028	0.159894
Corynebacterium_bovis	26.087	0.0141739	6.81818	0.0012454	91.2134	0.222005	30.303	0.0118597	2.63158	0.0003373	97.1559	0.0839978	23.6842	0.00441619	11.6279	0.000962679	78.2011	0.219999
Corynebacterium_callunae	0	0	2.27273	5.24091e-06	#DIV/0!	0.309235	0	0	0	0	#DIV/0!	#DIV/0!	0	0	2.32558	3.95349e-07	#DIV/0!	0.350402
Corynebacterium_durum	26.087	0.000575624	31.8182	0.000266966	53.6215	0.487101	36.3636	0.000323327	26.3158	0.000407732	-26.1049	0.751434	42.1053	0.00022291	39.5349	0.000533112	-139.16	0.249482
Corynebacterium_genitalium	0	0	4.54545	9.69181e-05	#DIV/0!	0.308681	6.06061	2.81515e-06	2.63158	0.000135421	-4710.44	0.365165	2.63158	6.97368e-07	4.65116	0.000151535	-21629.5	0.351209
Corynebacterium_glucuronolyticum	8.69565	2.1987e-05	0	0	100	0.174857	0	0	5.26316	1.96316e-06	#DIV/0!	0.206069	5.26316	4.86579e-05	4.65116	5.27675e-06	89.1554	0.318746
Corynebacterium_glutamicum	0	0	0	0	#DIV/0!	#DIV/0!	0	0	0	0	#DIV/0!	#DIV/0!	0	0	2.32558	1.23954e-06	#DIV/0!	0.350402
Corynebacterium_jeikeium	17.3913	0.000119302	9.09091	5.2425e-05	56.057	0.347359	15.1515	8.13212e-05	5.26316	6.3429e-05	22.0019	0.80988	18.4211	0.000231534	16.2791	4.4514e-05	80.7743	0.0928624
Corynebacterium_kroppenstedtii	78.2609	0.0649347	59.0909	0.010129	84.4013	0.0172091	84.8485	0.090165	57.8947	0.0106542	88.1837	0.0128133	89.4737	0.115318	65.1163	0.0289043	74.9351	0.0294248
Corynebacterium_lipophiloflavum	2.17391	0.000122726	0	0	100	0.330865	3.0303	0.00020627	2.63158	7.63158e-08	99.963	0.286622	2.63158	0.000187058	2.32558	1.8e-06	99.0377	0.294943
Corynebacterium_massiliense	26.087	0.000279222	0	0	100	0.00426139	21.2121	0.000280749	2.63158	7.89473e-09	99.9972	0.125559	23.6842	0.00141528	6.97674	1.01628e-06	99.9282	0.271606
Corynebacterium_mastitidis	15.2174	0.00118158	13.6364	0.000310984	73.6807	0.132588	15.1515	0.00260348	7.89474	6.18526e-05	97.6242	0.179418	10.5263	5.39632e-05	2.32558	1.17209e-06	97.828	0.101063
Corynebacterium_matruchotii	63.0435	0.00160121	54.5455	0.00074183	53.6706	0.377662	54.5455	0.00188307	52.6316	0.000839739	55.4059	0.352176	73.6842	0.00439538	60.4651	0.000708088	83.8902	0.226403
Corynebacterium_propinquum	17.3913	0.000209789	15.9091	0.0001322	36.9843	0.50773	18.1818	0.000427769	13.1579	6.05e-05	85.8569	0.202248	31.5789	0.000205797	16.2791	0.0001943	5.58673	0.939538
Corynebacterium_pseudodiphtheriticum	13.0435	3.63131e-05	15.9091	9.78636e-05	-169.5	0.308409	6.06061	2.73424e-05	15.7895	0.000178913	-554.343	0.180664	15.7895	0.000183784	20.9302	0.000129149	29.728	0.6883
Corynebacterium_pseudogenitalium	78.2609	0.00199684	65.9091	0.000499409	74.9901	0.0174045	87.8788	0.00218691	73.6842	0.000458463	79.036	0.0130555	76.3158	0.0010439	72.093	0.000494465	52.633	0.129716
Corynebacterium_pyruviciproducens	8.69565	6.68022e-05	11.3636	0.000195932	-193.302	0.435044	12.1212	0.00010803	18.4211	0.000210526	-94.8772	0.538033	5.26316	0.000105747	13.9535	0.000160791	-52.0518	0.76041
Corynebacterium_resistens	0	0	0	0	#DIV/0!	#DIV/0!	3.0303	0.000102291	0	0	100	0.286446	2.63158	2.42105e-07	0	0	100	0.29028
Corynebacterium_sp_HFH0082	0	0	0	0	#DIV/0!	#DIV/0!	0	0	0	0	#DIV/0!	#DIV/0!	0	0	4.65116	0.000185819	#DIV/0!	0.2051
Corynebacterium_sp_KPL1859	0	0	0	0	#DIV/0!	#DIV/0!	0	0	0	0	#DIV/0!	#DIV/0!	0	0	4.65116	0.00010464	#DIV/0!	0.238726
Corynebacterium_striatum	4.34783	1.50217e-06	0	0	100	0.211433	0	0	5.26316	2.90263e-06	#DIV/0!	0.211343	5.26316	1.03474e-05	4.65116	6.20465e-06	40.0364	0.714588
Corynebacterium_tuberculostearicum	82.6087	0.00193693	88.6364	0.000746629	61.4529	0.0487708	87.8788	0.00213705	84.2105	0.000714569	66.5629	0.0240231	81.5789	0.00136979	83.7209	0.000596754	56.4346	0.215169
Corynebacterium_ulcerans	0	0	2.27273	9.56591e-06	#DIV/0!	0.309235	0	0	2.63158	5.53421e-06	#DIV/0!	0.355098	0	0	2.32558	9.75349e-06	#DIV/0!	0.350402
Corynebacterium_urealyticum	8.69565	0.000108102	2.27273	5.88864e-06	94.5527	0.290398	6.06061	0.0001233	0	0	100	0.261707	13.1579	4.58447e-05	4.65116	1.24744e-05	72.7899	0.311609
Bifidobacterium_animalis	0	0	6.81818	1.28455e-05	#DIV/0!	0.177357	0	0	2.63158	3.89474e-07	#DIV/0!	0.355098	0	0	4.65116	6.88372e-07	#DIV/0!	0.332142
Bifidobacterium_breve	4.34783	7.18108e-05	2.27273	1.85909e-06	97.4111	0.267	9.09091	0.000297503	5.26316	1.06316e-06	99.6426	0.274873	7.89474	0.000250579	4.65116	2.95605e-05	88.2031	0.289361
Bifidobacterium_dentium	4.34783	0.00013883	0	0	100	0.236059	6.06061	0.000281224	0	0	100	0.253995	7.89474	0.00034609	0	0	100	0.269048
Bifidobacterium_longum	4.34783	2.45717e-05	4.54545	5.36364e-07	97.8172	0.235652	3.0303	3.50909e-06	10.5263	1.55026e-05	-341.785	0.405079	7.89474	1.72132e-05	4.65116	1.00023e-05	41.8914	0.593542
Bifidobacterium_minimum	0	0	0	0	#DIV/0!	#DIV/0!	0	0	0	0	#DIV/0!	#DIV/0!	2.63158	7.36842e-08	0	0	100	0.29028
Bifidobacterium_pseudocatenulatum	0	0	2.27273	4.71637e-05	#DIV/0!	0.309235	0	0	5.26316	2.90579e-05	#DIV/0!	0.350291	0	0	0	0	#DIV/0!	#DIV/0!
Gemella_haemolysans	80.4348	0.00444386	77.2727	0.00190125	57.2162	0.103331	81.8182	0.00544815	78.9474	0.00211575	61.1658	0.0296347	73.6842	0.0033996	86.0465	0.00262133	22.893	0.53545
Gemella_morbillorum	32.6087	0.000169665	31.8182	0.000232241	-36.8818	0.616456	33.3333	0.000301482	34.2105	0.000173321	42.5103	0.381545	31.5789	0.000383008	48.8372	0.000627126	-63.737	0.484634
Gemella_sanguinis	32.6087	0.000304733	40.9091	0.000320439	-5.15408	0.941841	27.2727	0.000498485	39.4737	0.000477753	4.15904	0.957069	42.1053	0.000229779	51.1628	0.00041524	-80.7126	0.375549
Gemella_unclassified	47.8261	0.000227887	29.5455	0.000107814	52.6899	0.143232	48.4848	0.000347848	34.2105	0.000109211	68.604	0.0867132	31.5789	0.000364563	48.8372	8.97302e-05	75.3869	0.299868
Staphylococcus_arlettae	2.17391	4.67391e-07	0	0	100	0.330865	0	0	0	0	#DIV/0!	#DIV/0!	0	0	0	0	#DIV/0!	#DIV/0!
Staphylococcus_aureus	17.3913	0.000663513	31.8182	0.00119332	-79.8492	0.481741	24.2424	0.00109112	28.9474	0.00113141	-3.69252	0.960381	23.6842	0.000639816	37.2093	0.00415227	-548.979	0.379235
Staphylococcus_caprae_capitis	76.087	0.00722026	100	0.00879355	-21.7899	0.498087	93.9394	0.0150601	97.3684	0.0164969	-9.54093	0.844164	86.8421	0.0114167	100	0.0141022	-23.523	0.632231
Staphylococcus_carnosus	2.17391	4.47826e-07	2.27273	1.35273e-05	-2920.65	0.325721	0	0	2.63158	3.55658e-05	#DIV/0!	0.355098	0	0	2.32558	1.47e-05	#DIV/0!	0.350402
Staphylococcus_epidermidis	97.8261	0.0815773	100	0.0399078	51.0797	0.0216886	100	0.0911672	100	0.0375729	58.7868	0.00616859	100	0.0493197	100	0.0501774	-1.73917	0.965232
Staphylococcus_haemolyticus	17.3913	0.000701457	27.2727	0.000527636	24.7799	0.729337	15.1515	0.00120617	23.6842	0.000571671	52.6045	0.375833	18.4211	0.00306194	30.2326	0.000524714	82.8633	0.304889
Staphylococcus_hominis	76.087	0.0026405	72.7273	0.0037035	-40.2576	0.440912	84.8485	0.00541809	76.3158	0.00418529	22.7533	0.598735	73.6842	0.00356429	86.0465	0.00562965	-57.946	0.436244
Staphylococcus_lugdunensis	23.913	0.00375446	4.54545	6.21818e-06	99.8344	0.207807	18.1818	0.000945976	7.89474	2.21684e-05	97.6566	0.142568	10.5263	0.000346129	13.9535	0.00019773	42.8738	0.553591
Staphylococcus_pasteuri	19.5652	0.000299748	20.4545	2.25364e-05	92.4816	0.104878	39.3939	0.000655161	18.4211	4.22053e-05	93.558	0.00714188	26.3158	0.000213092	25.5814	9.4993e-05	55.4216	0.25472
Staphylococcus_pettenkoferi	8.69565	7.80935e-05	6.81818	1.93727e-05	75.1929	0.228994	9.09091	8.85879e-05	5.26316	5.62105e-06	93.6548	0.11781	13.1579	1.75158e-05	9.30233	3.21628e-05	-83.6217	0.56769
Staphylococcus_pseudintermedius	4.34783	1.25283e-05	4.54545	1.6675e-05	-33.0991	0.831859	6.06061	2.13636e-05	5.26316	7.3921e-06	65.3987	0.384941	10.5263	3.72447e-05	9.30233	6.78605e-05	-82.2016	0.526327
Staphylococcus_saprophyticus	10.8696	3.25478e-05	0	0	100	0.169616	9.09091	3.4397e-05	0	0	100	0.109948	5.26316	1.95079e-05	4.65116	4.86744e-06	75.0489	0.369941
Staphylococcus_simulans	2.17391	2.76087e-07	2.27273	4.94546e-06	-1691.27	0.337687	3.0303	1.6697e-06	0	0	100	0.286446	0	0	0	0	#DIV/0!	#DIV/0!
Staphylococcus_sp_AL1	0	0	0	0	#DIV/0!	#DIV/0!	0	0	0	0	#DIV/0!	#DIV/0!	0	0	2.32558	9.31442e-05	#DIV/0!	0.350402
Staphylococcus_warneri	41.3043	0.00092998	29.5455	0.000584261	37.1749	0.547883	39.3939	0.00136704	44.7368	0.000233034	82.9534	0.0555276	36.8421	0.000566153	48.8372	0.000459507	18.8369	0.698485
Staphylococcus_xylosus	2.17391	8.5e-07	0	0	100	0.330865	0	0	0	0	#DIV/0!	#DIV/0!	0	0	0	0	#DIV/0!	#DIV/0!
Facklamia_hominis	17.3913	0.000447732	18.1818	8.96227e-05	79.983	0.161835	18.1818	0.000281888	15.7895	4.06158e-05	85.5915	0.254237	15.7895	0.000339245	18.6047	7.95884e-05	76.5395	0.185527
Facklamia_ignava	23.913	8.91e-05	9.09091	3.55227e-06	96.0132	0.00926064	24.2424	0.000162542	2.63158	3.35526e-06	97.9358	0.00752501	26.3158	0.000105461	6.97674	5.98465e-05	43.2522	0.528969
Facklamia_languida	15.2174	0.000119954	4.54545	1.18636e-05	90.1099	0.162822	9.09091	4.61788e-05	0	0	100	0.0867435	10.5263	0.000216245	11.6279	2.36256e-05	89.0746	0.296588
Facklamia_unclassified	34.7826	0.000144074	29.5455	5.23659e-05	63.6534	0.19061	33.3333	0.000337521	31.5789	7.87631e-05	76.6642	0.0445446	44.7368	0.000289539	30.2326	5.34186e-05	81.5505	0.0371937
Alloiococcus_otitis	2.17391	3.21739e-07	15.9091	5.2475e-05	-16209.8	0.0269749	0	0	13.1579	0.000129829	#DIV/0!	0.13364	5.26316	3.47105e-06	27.907	0.000238295	-6765.22	0.0383154
Granulicatella_adiacens	43.4783	0.000797733	56.8182	0.000308211	61.3641	0.0863248	51.5152	0.00105123	57.8947	0.000411955	60.8121	0.0633272	52.6316	0.00110047	62.7907	0.000620249	43.6376	0.322888
Granulicatella_elegans	41.3043	0.0014456	50	0.00124938	13.5737	0.811504	39.3939	0.00110775	52.6316	0.00116427	-5.10277	0.928744	42.1053	0.00101323	60.4651	0.00113516	-12.0339	0.851838
Granulicatella_unclassified	60.8696	0.000636887	59.0909	0.00040517	36.3827	0.289178	48.4848	0.00059737	55.2632	0.000462534	22.5715	0.607796	63.1579	0.000673992	55.814	0.000399368	40.746	0.355394
Lactobacillus_acidophilus	4.34783	1.07739e-05	0	0	100	0.292983	0	0	0	0	#DIV/0!	#DIV/0!	2.63158	2.90526e-06	0	0	100	0.29028
Lactobacillus_amylovorus	0	0	0	0	#DIV/0!	#DIV/0!	0	0	0	0	#DIV/0!	#DIV/0!	0	0	2.32558	4.60465e-07	#DIV/0!	0.350402
Lactobacillus_casei_paracasei	4.34783	8.37609e-06	2.27273	1.01591e-06	87.8713	0.366869	3.0303	2.23939e-06	7.89474	5.12105e-06	-128.68	0.443672	5.26316	5.93158e-06	6.97674	2.51861e-06	57.539	0.445888
Lactobacillus_coleohominis	0	0	4.54545	5.175e-05	#DIV/0!	0.265286	0	0	5.26316	5.9329e-05	#DIV/0!	0.281975	0	0	4.65116	4.78954e-05	#DIV/0!	0.345254
Lactobacillus_coryniformis	0	0	0	0	#DIV/0!	#DIV/0!	0	0	0	0	#DIV/0!	#DIV/0!	0	0	2.32558	2.61861e-06	#DIV/0!	0.350402
Lactobacillus_crispatus	6.52174	3.83261e-05	31.8182	0.00392938	-10152.5	0.0817064	0	0	39.4737	0.00545413	#DIV/0!	0.0819744	13.1579	0.000105308	39.5349	0.00308106	-2825.77	0.169996
Lactobacillus_curvatus	2.17391	1.02609e-06	0	0	100	0.330865	0	0	0	0	#DIV/0!	#DIV/0!	5.26316	2.49737e-06	2.32558	2.89768e-06	-16.0291	0.909048
Lactobacillus_delbrueckii	4.34783	9.55109e-05	6.81818	6.40068e-05	32.9848	0.774701	0	0	5.26316	1.55526e-05	#DIV/0!	0.244224	7.89474	2.97105e-06	6.97674	0.000103558	-3385.57	0.35769
Lactobacillus_farciminis	0	0	0	0	#DIV/0!	#DIV/0!	0	0	0	0	#DIV/0!	#DIV/0!	2.63158	6.44211e-06	0	0	100	0.29028
Lactobacillus_fermentum	4.34783	8.72174e-06	6.81818	4.11705e-05	-372.044	0.285159	3.0303	0.000172661	7.89474	3.47921e-05	79.8494	0.399516	7.89474	1.56289e-05	11.6279	0.000134816	-762.606	0.144887
Lactobacillus_gasseri	8.69565	4.605e-05	20.4545	0.00127735	-2673.82	0.0373561	9.09091	0.000166457	26.3158	0.00266492	-1500.96	0.0743454	10.5263	0.000118466	20.9302	0.00131112	-1006.75	0.0763175
Lactobacillus_helveticus	8.69565	0.0027006	9.09091	4.28068e-05	98.4149	0.324153	9.09091	0.000174342	10.5263	3.50632e-05	79.8883	0.204497	7.89474	0.00714128	9.30233	0.000248026	96.5269	0.303181
Lactobacillus_iners	17.3913	0.00498736	47.7273	0.00426894	14.4047	0.886813	15.1515	0.00689467	36.8421	0.00525258	23.8169	0.791536	21.0526	0.00113526	58.1395	0.00415425	-265.931	0.0820158
Lactobacillus_ingluviei	0	0	0	0	#DIV/0!	#DIV/0!	0	0	0	0	#DIV/0!	#DIV/0!	2.63158	1.16132e-05	0	0	100	0.29028
Lactobacillus_jensenii	8.69565	0.000113128	18.1818	0.000335039	-196.158	0.431744	12.1212	0.000606448	18.4211	0.000379116	37.4859	0.63501	7.89474	0.000292108	23.2558	0.000765268	-161.981	0.408677
Lactobacillus_oris	0	0	0	0	#DIV/0!	#DIV/0!	0	0	2.63158	7.07894e-07	#DIV/0!	0.355098	0	0	0	0	#DIV/0!	#DIV/0!
Lactobacillus_plantarum	2.17391	1.37913e-05	6.81818	3.85568e-05	-179.573	0.424017	6.06061	4.80151e-05	7.89474	1.46132e-05	69.5655	0.339929	5.26316	4.42895e-06	4.65116	4.48558e-05	-912.788	0.379134
Lactobacillus_reuteri	2.17391	3.31739e-06	2.27273	1.73682e-05	-423.55	0.419349	3.0303	3.69969e-05	5.26316	2.76789e-05	25.1859	0.837638	0	0	2.32558	5.42209e-05	#DIV/0!	0.350402
Lactobacillus_rhamnosus	0	0	2.27273	4.56818e-06	#DIV/0!	0.309235	3.0303	7.43333e-06	5.26316	7.98421e-06	-7.41096	0.955478	5.26316	0.000197429	4.65116	4.05814e-06	97.9445	0.261958
Lactobacillus_rossiae	0	0	0	0	#DIV/0!	#DIV/0!	0	0	0	0	#DIV/0!	#DIV/0!	0	0	2.32558	2.08372e-06	#DIV/0!	0.350402
Lactobacillus_sakei	2.17391	1.18261e-06	0	0	100	0.330865	0	0	0	0	#DIV/0!	#DIV/0!	0	0	0	0	#DIV/0!	#DIV/0!
Lactobacillus_salivarius	2.17391	6.5e-06	2.27273	5.86364e-07	90.979	0.377881	3.0303	3.27606e-05	2.63158	7.73684e-07	97.6384	0.298064	0	0	2.32558	1.23954e-06	#DIV/0!	0.350402
Lactobacillus_vaginalis	2.17391	3.08696e-07	2.27273	4.07113e-05	-13088.2	0.312911	0	0	7.89474	4.33053e-05	#DIV/0!	0.280611	2.63158	5.81579e-07	6.97674	5.09628e-05	-8662.84	0.294801
Lactococcus_lactis	41.3043	0.000535639	40.9091	0.00209099	-290.373	0.165531	42.4242	0.0010345	47.3684	0.00147183	-42.2749	0.657856	52.6316	0.00142519	60.4651	0.00126442	11.2807	0.864268
Lactococcus_raffinolactis	2.17391	1.38587e-05	0	0	100	0.330865	3.0303	1.55364e-05	0	0	100	0.286446	0	0	0	0	#DIV/0!	#DIV/0!
Streptococcus_agalactiae	4.34783	1.22174e-05	6.81818	0.000185048	-1414.63	0.176497	3.0303	6.74818e-05	7.89474	0.000317324	-370.236	0.312452	2.63158	3.41395e-05	4.65116	0.000278649	-716.208	0.247657
Streptococcus_anginosus	30.4348	0.000478978	27.2727	0.000730393	-52.4898	0.67496	33.3333	0.000807491	31.5789	0.000339195	57.994	0.234875	39.4737	0.00147844	30.2326	0.000359737	75.6677	0.129108
Streptococcus_australis	45.6522	0.000995904	38.6364	0.000356466	64.2068	0.232061	48.4848	0.00111772	44.7368	0.000381403	65.8769	0.160667	42.1053	0.000521824	55.814	0.000539293	-3.34777	0.944653
Streptococcus_canis	0	0	0	0	#DIV/0!	#DIV/0!	0	0	0	0	#DIV/0!	#DIV/0!	0	0	4.65116	8.25582e-07	#DIV/0!	0.286026
Streptococcus_constellatus	4.34783	1.52217e-05	4.54545	1.06568e-05	29.9895	0.743539	6.06061	3.19939e-05	2.63158	3.80158e-05	-18.8218	0.895873	10.5263	1.36289e-05	6.97674	1.11744e-05	18.0097	0.864134
Streptococcus_cristatus	32.6087	0.00032122	20.4545	5.95136e-05	81.4726	0.0513218	24.2424	0.000188755	21.0526	6.36368e-05	66.2859	0.109705	47.3684	0.000570513	32.5581	0.000105	81.5955	0.106673
Streptococcus_equi	4.34783	5.78261e-06	0	0	100	0.329201	0	0	0	0	#DIV/0!	#DIV/0!	2.63158	6.25526e-06	0	0	100	0.29028
Streptococcus_gordonii	67.3913	0.000954326	43.1818	0.000252659	73.5249	0.014867	69.697	0.00152459	44.7368	0.000323566	78.7769	0.0332693	76.3158	0.00216469	46.5116	0.000592839	72.6132	0.116261
Streptococcus_infantarius	0	0	0	0	#DIV/0!	#DIV/0!	0	0	0	0	#DIV/0!	#DIV/0!	0	0	2.32558	7.04652e-07	#DIV/0!	0.350402
Streptococcus_infantis	47.8261	0.00255482	63.6364	0.000589864	76.9117	0.159648	72.7273	0.0027534	63.1579	0.00101932	62.9796	0.0627291	60.5263	0.00153831	55.814	0.00130067	15.4477	0.72253
Streptococcus_intermedius	41.3043	0.000499191	25	0.000103905	79.1854	0.171076	42.4242	0.00115256	26.3158	0.000161353	86.0005	0.107603	42.1053	0.00054026	39.5349	0.000150067	72.2231	0.0639857
Streptococcus_lutetiensis	2.17391	4.13043e-08	0	0	100	0.330865	0	0	0	0	#DIV/0!	#DIV/0!	0	0	0	0	#DIV/0!	#DIV/0!
Streptococcus_mitis_oralis_pneumoniae	100	0.0126832	95.4545	0.0069006	45.5927	0.132179	100	0.0131649	94.7368	0.00474053	63.9912	0.00165668	97.3684	0.0101509	100	0.00593172	41.5643	0.0833378
Streptococcus_mutans	26.087	0.00104377	9.09091	4.40977e-05	95.7751	0.194254	30.303	0.00409917	13.1579	0.000140611	96.5698	0.207315	39.4737	0.00242508	11.6279	7.31535e-05	96.9835	0.0730377
Streptococcus_oligofermentans	10.8696	1.25522e-05	4.54545	9.59091e-07	92.3592	0.166697	3.0303	1.30485e-05	5.26316	1.71053e-06	86.891	0.358079	13.1579	3.23026e-05	16.2791	1.33116e-05	58.7909	0.44036
Streptococcus_parasanguinis	69.5652	0.00265796	54.5455	0.00132781	50.0441	0.111325	69.697	0.00482052	55.2632	0.00199827	58.5466	0.149052	73.6842	0.00507264	62.7907	0.00149526	70.5231	0.0863091
Streptococcus_peroris	6.52174	1.26e-05	9.09091	1.15045e-05	8.69411	0.93331	6.06061	2.68152e-05	5.26316	3.25e-06	87.88	0.19083	7.89474	4.22579e-05	18.6047	1.07651e-05	74.5252	0.281615
Streptococcus_pseudopneumoniae	0	0	6.81818	1.42727e-06	#DIV/0!	0.103173	0	0	13.1579	1.41579e-05	#DIV/0!	0.137085	2.63158	2.29474e-06	13.9535	1.76837e-05	-670.621	0.229333
Streptococcus_ratti	2.17391	1.3913e-07	0	0	100	0.330865	3.0303	1.71212e-06	0	0	100	0.286446	2.63158	9.18947e-06	0	0	100	0.29028
Streptococcus_salivarius	67.3913	0.0018007	56.8182	0.000993786	44.8112	0.396787	75.7576	0.00479427	60.5263	0.00145257	69.7019	0.231591	71.0526	0.00309701	72.093	0.00131054	57.6838	0.312363
Streptococcus_sanguinis	93.4783	0.0038742	65.9091	0.00176065	54.5545	0.134169	84.8485	0.00529111	76.3158	0.00281659	46.7675	0.129015	86.8421	0.00908345	83.7209	0.00308784	66.0059	0.169071
Streptococcus_sobrinus	2.17391	2.07087e-05	2.27273	7.72273e-06	62.7078	0.565053	3.0303	3.22667e-05	2.63158	4.05526e-06	87.432	0.355855	2.63158	4.10816e-05	4.65116	5.52326e-06	86.5554	0.364058
Streptococcus_sp_2_1_36FAA	0	0	2.27273	0.000382125	#DIV/0!	0.309235	0	0	2.63158	0.000916658	#DIV/0!	0.355098	0	0	0	0	#DIV/0!	#DIV/0!
Streptococcus_sp_BS35b	4.34783	7.45652e-06	4.54545	0.000260411	-3392.4	0.241225	3.0303	3.94667e-05	0	0	100	0.286446	2.63158	0.000102771	2.32558	0.000103691	-0.894858	0.995012
Streptococcus_sp_M334	0	0	0	0	#DIV/0!	#DIV/0!	0	0	0	0	#DIV/0!	#DIV/0!	0	0	2.32558	0.000121428	#DIV/0!	0.350402
Streptococcus_thermophilus	60.8696	0.00204427	59.0909	0.00142514	30.286	0.491752	69.697	0.00162379	68.4211	0.00108829	32.9786	0.365192	76.3158	0.00417179	69.7674	0.0013823	66.8656	0.0855805
Streptococcus_tigurinus	32.6087	0.00058935	25	0.000318734	45.9177	0.446281	48.4848	0.00159162	34.2105	0.000489418	69.2503	0.195044	44.7368	0.00140731	46.5116	0.000234716	83.3216	0.198224
Streptococcus_uberis	2.17391	4.6087e-06	0	0	100	0.330865	3.0303	2.82424e-06	0	0	100	0.286446	2.63158	2.43658e-05	0	0	100	0.29028
Streptococcus_vestibularis	39.1304	0.000826091	11.3636	0.000280259	66.0741	0.129742	30.303	0.00483929	18.4211	0.000409229	91.5436	0.267635	36.8421	0.000952776	20.9302	0.000190695	79.9853	0.0351336
Parvimonas_micra	26.087	0.000237402	13.6364	0.000545843	-129.923	0.563195	33.3333	0.000248561	10.5263	9.15263e-06	96.3177	0.0255192	28.9474	0.000266603	20.9302	0.000349984	-31.2754	0.797293
Parvimonas_unclassified	47.8261	0.000574776	34.0909	0.0012261	-113.318	0.540303	69.697	0.00111273	36.8421	0.000141053	87.3237	0.00482315	55.2632	0.00104729	46.5116	0.00167726	-60.1523	0.6918
Veillonella_atypica	43.4783	0.000390496	20.4545	0.000417668	-6.95851	0.929448	33.3333	0.000898676	23.6842	0.000264626	70.5537	0.0861073	47.3684	0.000714821	37.2093	0.000103574	85.5104	0.043525
Veillonella_dispar	30.4348	0.000157648	25	9.85341e-05	37.4973	0.516513	27.2727	0.00047673	21.0526	0.000134258	71.8378	0.191224	36.8421	0.000474655	25.5814	4.94675e-05	89.5782	0.0362621
Veillonella_parvula	80.4348	0.00302347	68.1818	0.00119079	60.6152	0.0197266	87.8788	0.00440534	78.9474	0.00153627	65.1272	0.0101783	86.8421	0.00567692	83.7209	0.00151186	73.3683	0.00744015
Veillonella_ratti	0	0	2.27273	1.04841e-05	#DIV/0!	0.309235	0	0	2.63158	2.65526e-06	#DIV/0!	0.355098	2.63158	9.60263e-06	4.65116	4.25349e-06	55.705	0.578862
Veillonella_sp_oral_taxon_780	6.52174	0.00242141	2.27273	3.40227e-05	98.5949	0.256167	0	0	2.63158	2.97e-05	#DIV/0!	0.355098	2.63158	2.52211e-05	2.32558	1.96279e-06	92.2176	0.331063
Veillonella_unclassified	86.9565	0.00190207	84.0909	0.00158526	16.6559	0.678191	81.8182	0.00522062	76.3158	0.00151247	71.0289	0.0543013	78.9474	0.00361418	90.6977	0.00150758	58.287	0.0787176
Fusobacterium_gonidiaformans	0	0	2.27273	1.31477e-05	#DIV/0!	0.309235	0	0	2.63158	6.28211e-05	#DIV/0!	0.355098	0	0	2.32558	3.62558e-06	#DIV/0!	0.350402
Fusobacterium_nucleatum	69.5652	0.00223352	65.9091	0.00206595	7.50266	0.896864	78.7879	0.00439811	76.3158	0.00134677	69.3784	0.0666431	73.6842	0.0044496	67.4419	0.00244206	45.1173	0.372232
Fusobacterium_periodonticum	19.5652	0.000262878	34.0909	0.000404461	-53.8589	0.641228	27.2727	0.000938364	31.5789	0.000355211	62.1458	0.42737	26.3158	0.000112742	37.2093	0.000472035	-318.686	0.0946984
Fusobacterium_russii	2.17391	1.44783e-06	0	0	100	0.330865	0	0	2.63158	3.73158e-06	#DIV/0!	0.355098	0	0	4.65116	1.1e-06	#DIV/0!	0.290646
Neisseria_bacilliformis	0	0	0	0	#DIV/0!	#DIV/0!	3.0303	5.92121e-06	2.63158	3.6579e-07	93.8224	0.31824	5.26316	4.39474e-06	4.65116	5.08372e-06	-15.6775	0.896161
Neisseria_cinerea	6.52174	8.69435e-05	6.81818	2.45796e-05	71.7293	0.403495	6.06061	5.88424e-05	7.89474	2.00763e-05	65.8812	0.48237	13.1579	0.000141126	16.2791	6.4607e-05	54.2204	0.427346
Neisseria_elongata	10.8696	0.000228061	9.09091	0.000252189	-10.5796	0.937151	24.2424	0.000398191	13.1579	0.000279829	29.7249	0.786854	13.1579	0.000139924	13.9535	0.000139405	0.37092	0.996795
Neisseria_flavescens	19.5652	0.000570989	25	0.000361796	36.637	0.575152	21.2121	0.000705148	26.3158	0.000271855	61.4471	0.254414	18.4211	0.000349434	27.907	0.000774186	-121.554	0.393309
Neisseria_gonorrhoeae	6.52174	7.15217e-07	2.27273	1.90682e-06	-166.607	0.548614	3.0303	6.56667e-06	2.63158	6.53421e-06	0.494296	0.997227	5.26316	2.97105e-06	4.65116	2.55116e-06	14.1327	0.891629
Neisseria_lactamica	2.17391	1.98478e-06	0	0	100	0.330865	0	0	0	0	#DIV/0!	#DIV/0!	5.26316	5.03684e-06	2.32558	2.46512e-07	95.1058	0.298148
Neisseria_macacae	13.0435	7.96174e-05	18.1818	5.17159e-05	35.0444	0.693182	21.2121	7.57485e-05	23.6842	0.000131818	-74.0212	0.540685	21.0526	8.29579e-05	20.9302	4.82186e-05	41.8758	0.447895
Neisseria_meningitidis	34.7826	8.06196e-05	25	9.6675e-05	-19.9151	0.780082	36.3636	0.00030413	36.8421	0.000101918	66.4886	0.142516	34.2105	0.000142711	41.8605	6.99326e-05	50.9969	0.333604
Neisseria_polysaccharea	2.17391	3.84348e-06	6.81818	6.625e-06	-72.3699	0.64075	0	0	13.1579	9.51869e-05	#DIV/0!	0.35213	10.5263	1.84368e-05	11.6279	3.42419e-05	-85.7253	0.595139
Neisseria_shayeganii	0	0	0	0	#DIV/0!	#DIV/0!	0	0	0	0	#DIV/0!	#DIV/0!	2.63158	2.15263e-06	2.32558	3.55814e-06	-65.2926	0.744272
Neisseria_sicca	26.087	0.00033017	25	0.000171086	48.1823	0.347917	36.3636	0.000426106	28.9474	0.000304653	28.5031	0.600146	34.2105	0.000189142	37.2093	0.000269242	-42.349	0.590801
Neisseria_subflava	10.8696	0.00036413	13.6364	5.58841e-05	84.6527	0.335993	15.1515	0.00077004	18.4211	4.20526e-05	94.5389	0.293479	15.7895	4.29211e-05	16.2791	8.03512e-05	-87.2069	0.470036
Neisseria_unclassified	71.7391	0.00455776	65.9091	0.0010803	76.2976	0.019067	69.697	0.00480532	68.4211	0.00103983	78.3608	0.0100188	60.5263	0.00279629	74.4186	0.00155645	44.3387	0.239483
Haemophilus_aegyptius	2.17391	7.48044e-06	9.09091	0.000189018	-2426.83	0.089424	6.06061	0.000221324	2.63158	1.69368e-05	92.3475	0.277205	13.1579	0.000404558	13.9535	0.000178184	55.9559	0.537398
Haemophilus_haemolyticus	45.6522	0.000736176	54.5455	0.000490782	33.3336	0.482855	33.3333	0.00074813	55.2632	0.000433255	42.0883	0.293767	42.1053	0.000431992	55.814	0.000290763	32.6925	0.44911
Haemophilus_influenzae	34.7826	0.000571254	45.4545	0.000233402	59.1421	0.316739	30.303	0.000861355	50	0.000452224	47.4985	0.310634	28.9474	0.000339913	41.8605	0.000230802	32.0996	0.579214
Haemophilus_parahaemolyticus	2.17391	9.53913e-06	2.27273	4.65454e-06	51.2058	0.651135	0	0	5.26316	2.10632e-05	#DIV/0!	0.340098	0	0	9.30233	2.45349e-05	#DIV/0!	0.225302
Haemophilus_parainfluenzae	71.7391	0.00646359	84.0909	0.0041464	35.8499	0.42673	78.7879	0.00756869	86.8421	0.00458282	39.4503	0.340398	81.5789	0.00605206	88.3721	0.00447692	26.0266	0.495823
Haemophilus_paraphrohaemolyticus	2.17391	3.3587e-06	4.54545	1.10727e-05	-229.673	0.451022	0	0	7.89474	1.75579e-05	#DIV/0!	0.145458	0	0	9.30233	2.90721e-05	#DIV/0!	0.20252
Haemophilus_pittmaniae	0	0	0	0	#DIV/0!	#DIV/0!	3.0303	2.65667e-05	2.63158	2.75526e-06	89.6289	0.342394	2.63158	4.92895e-06	0	0	100	0.29028
Haemophilus_sputorum	8.69565	1.23065e-05	27.2727	0.000165148	-1241.95	0.0306993	9.09091	0.000111127	26.3158	0.000179855	-61.8462	0.627171	18.4211	0.000238703	27.907	0.000177028	25.8375	0.673426
Acinetobacter_baumannii	6.52174	0.000185813	11.3636	2.64409e-05	85.7702	0.226752	15.1515	0.000296697	18.4211	9.04368e-05	69.5188	0.369891	10.5263	0.00113935	11.6279	2.96465e-05	97.3979	0.15835
Acinetobacter_beijerinckii	0	0	2.27273	5.21341e-05	#DIV/0!	0.309235	0	0	2.63158	2.09737e-06	#DIV/0!	0.355098	2.63158	2.66263e-05	2.32558	1.15116e-06	95.6766	0.312072
Acinetobacter_bereziniae	4.34783	4.43478e-06	0	0	100	0.253217	6.06061	1.2903e-05	0	0	100	0.267298	2.63158	2.40526e-06	0	0	100	0.29028
Acinetobacter_guillouiae	10.8696	0.00122867	6.81818	4.61341e-05	96.2452	0.241051	15.1515	0.00283625	10.5263	2.3921e-06	99.9157	0.114527	18.4211	0.000289292	9.30233	2.55558e-05	91.1661	0.0887782
Acinetobacter_johnsonii	17.3913	0.000508304	18.1818	0.000125048	75.399	0.31245	18.1818	0.000184691	28.9474	0.000249366	-35.0179	0.726154	18.4211	0.000276732	25.5814	7.27279e-05	73.719	0.182177
Acinetobacter_junii	13.0435	0.000119426	13.6364	0.00217604	-1722.08	0.231231	9.09091	0.000144036	21.0526	0.000799855	-455.315	0.1879	10.5263	5.435e-05	20.9302	0.00247592	-4455.51	0.0865913
Acinetobacter_lwoffii	15.2174	0.000295269	0	0	100	0.114064	9.09091	0.000621012	2.63158	6.48631e-05	89.5553	0.31666	13.1579	0.000496297	9.30233	0.000160995	67.5607	0.34812
Acinetobacter_oleivorans	0	0	0	0	#DIV/0!	#DIV/0!	0	0	0	0	#DIV/0!	#DIV/0!	2.63158	4.28947e-07	0	0	100	0.29028
Acinetobacter_parvus	10.8696	0.000116343	2.27273	4.65682e-06	95.9974	0.0776308	9.09091	0.000158791	5.26316	3.53947e-06	97.771	0.078389	10.5263	4.54868e-05	4.65116	8.83023e-06	80.5873	0.230836
Acinetobacter_pittii_calcoaceticus_nosocomialis	10.8696	0.000399578	18.1818	0.000105484	73.6011	0.384221	21.2121	0.000742018	23.6842	0.000126339	82.9735	0.304771	15.7895	0.000272661	27.907	0.000131391	51.8116	0.458284
Acinetobacter_radioresistens	6.52174	0.000403748	13.6364	7.47023e-05	81.4978	0.426832	9.09091	0.000177567	15.7895	6.79974e-05	61.706	0.469476	5.26316	0.000216789	16.2791	0.000190672	12.0473	0.921236
Acinetobacter_soli	4.34783	3.82174e-06	2.27273	1.27046e-06	66.7572	0.429914	0	0	2.63158	8.86843e-07	#DIV/0!	0.355098	5.26316	3.89447e-05	2.32558	7.2093e-08	99.8149	0.149246
Acinetobacter_towneri	0	0	0	0	#DIV/0!	#DIV/0!	3.0303	4.71515e-06	0	0	100	0.286446	2.63158	4.92105e-07	0	0	100	0.29028
Acinetobacter_unclassified	47.8261	0.00248828	38.6364	0.000314039	87.3793	0.0382694	57.5758	0.00169838	39.4737	0.00056749	66.5865	0.0604534	50	0.00171641	44.186	0.000638063	62.8257	0.0789692
Acinetobacter_ursingii	47.8261	0.00221915	36.3636	0.00122288	44.8946	0.455619	60.6061	0.00393195	42.1053	0.00254509	35.2714	0.624178	55.2632	0.0063369	46.5116	0.000680733	89.2576	0.191663
Pseudomonas_aeruginosa	0	0	0	0	#DIV/0!	#DIV/0!	3.0303	6.49697e-06	0	0	100	0.286446	0	0	2.32558	6.74419e-07	#DIV/0!	0.350402
Pseudomonas_agarici	0	0	2.27273	8.68182e-07	#DIV/0!	0.309235	0	0	0	0	#DIV/0!	#DIV/0!	0	0	0	0	#DIV/0!	#DIV/0!
Pseudomonas_alcaligenes	4.34783	1.0563e-05	0	0	100	0.31558	3.0303	6.33333e-06	2.63158	6.26316e-07	90.1108	0.339514	2.63158	1.08684e-05	0	0	100	0.29028
Pseudomonas_extremaustralis	0	0	0	0	#DIV/0!	#DIV/0!	0	0	0	0	#DIV/0!	#DIV/0!	2.63158	1.57895e-08	0	0	100	0.29028
Pseudomonas_fragi	17.3913	0.00014538	6.81818	1.86705e-05	87.1575	0.129427	24.2424	0.00136521	15.7895	2.53737e-05	98.1414	0.198319	31.5789	0.000296158	18.6047	1.7993e-05	93.9245	0.048076
Pseudomonas_gingeri	2.17391	4.03696e-06	0	0	100	0.330865	0	0	0	0	#DIV/0!	#DIV/0!	2.63158	8.97895e-06	0	0	100	0.29028
Pseudomonas_luteola	0	0	0	0	#DIV/0!	#DIV/0!	3.0303	5.42424e-06	0	0	100	0.286446	2.63158	6.73684e-07	0	0	100	0.29028
k__Pseudomonas_mandelii	10.8696	0.00011423	11.3636	2.36977e-05	79.2545	0.312193	6.06061	4.86939e-05	10.5263	2.51342e-05	48.3833	0.608645	13.1579	4.27737e-05	9.30233	4.23512e-05	0.987811	0.992377
Pseudomonas_mendocina	0	0	0	0	#DIV/0!	#DIV/0!	3.0303	1.1303e-06	0	0	100	0.286446	0	0	2.32558	3.58442e-05	#DIV/0!	0.350402
Pseudomonas_protegens	0	0	0	0	#DIV/0!	#DIV/0!	3.0303	8.78787e-07	0	0	100	0.286446	2.63158	3.04474e-06	0	0	100	0.29028
Pseudomonas_psychrophila	0	0	0	0	#DIV/0!	#DIV/0!	3.0303	2.41515e-06	0	0	100	0.286446	0	0	0	0	#DIV/0!	#DIV/0!
Pseudomonas_psychrotolerans	2.17391	7.21739e-06	0	0	100	0.330865	3.0303	6.14273e-05	0	0	100	0.286446	0	0	2.32558	0.000100947	#DIV/0!	0.350402
Pseudomonas_putida	6.52174	0.000151983	15.9091	4.81796e-05	68.2993	0.506031	6.06061	0.000514654	23.6842	3.05105e-05	94.0716	0.313282	26.3158	0.000493824	30.2326	0.000124305	74.8281	0.415607
Pseudomonas_stutzeri	4.34783	4.85239e-05	2.27273	2.05864e-05	57.5748	0.513842	6.06061	7.60909e-05	2.63158	1.55105e-05	79.6158	0.396915	5.26316	6.36711e-05	2.32558	7.59302e-05	-19.2539	0.902911
Pseudomonas_syringae	2.17391	0.000197039	0	0	100	0.330865	6.06061	4.88485e-06	0	0	100	0.13963	5.26316	0.000202253	0	0	100	0.289807
Pseudomonas_unclassified	80.4348	0.0173358	81.8182	0.0035412	79.5729	0.235801	81.8182	0.0114298	73.6842	0.00277327	75.7364	0.0213568	78.9474	0.0163841	81.3953	0.0033704	79.4288	0.113191
Pseudomonas_veronii	2.17391	9.58695e-07	0	0	100	0.330865	0	0	0	0	#DIV/0!	#DIV/0!	0	0	0	0	#DIV/0!	#DIV/0!
Malassezia_globosa	65.2174	0.000399061	72.7273	0.0013175	-230.149	0.089989	66.6667	0.000969964	86.8421	0.00299289	-208.557	0.0680865	84.2105	0.00144552	95.3488	0.00326975	-126.199	0.0511576

## Sheet: Corynebacterium All Zones 
	Crow's Feet					Wrinkle					Control
	Old		Young				Old		Young				Old		Young
	Prevalence %	Average	Prevalence %	Average	% Change	p value	Prevalence %	Average	Prevalence %	Average	% Change	p value	Prevalence %	Average	Prevalence %	Average	% Change	p value
Corynebacterium_accolens	39.1304	0.00132666	43.1818	0.000744559	43.8771	0.438014	39.3939	0.00118922	52.6316	0.000301418	74.6541	0.244511	31.5789	0.000144842	55.814	0.000563293	-288.901	0.0739667
Corynebacterium_ammoniagenes	0	0	0	0	#DIV/0!	#DIV/0!	0	0	0	0	#DIV/0!	#DIV/0!	0	0	2.32558	1.48837e-07	#DIV/0!	0.350402
Corynebacterium_amycolatum	28.2609	2.43717e-05	20.4545	3.21477e-05	-31.9058	0.604724	15.1515	3.96303e-05	18.4211	2.46e-05	37.9263	0.655834	13.1579	8.61052e-06	25.5814	5.42349e-05	-529.867	0.0699077	Prevalence decreased with ageing in control area
Corynebacterium_aurimucosum	13.0435	0.00034345	18.1818	9.21977e-05	73.1554	0.385674	18.1818	0.000393724	18.4211	7.58789e-05	80.7279	0.313992	23.6842	0.000316345	11.6279	8.73024e-05	72.4028	0.159894
Corynebacterium_bovis	26.087	0.0141739	6.81818	0.0012454	91.2134	0.222005	30.303	0.0118597	2.63158	0.0003373	97.1559	0.0839978	23.6842	0.00441619	11.6279	0.000962679	78.2011	0.219999
Corynebacterium_callunae	0	0	2.27273	5.24091e-06	#DIV/0!	0.309235	0	0	0	0	#DIV/0!	#DIV/0!	0	0	2.32558	3.95349e-07	#DIV/0!	0.350402
Corynebacterium_durum	26.087	0.000575624	31.8182	0.000266966	53.6215	0.487101	36.3636	0.000323327	26.3158	0.000407732	-26.1049	0.751434	42.1053	0.00022291	39.5349	0.000533112	-139.16	0.249482
Corynebacterium_genitalium	0	0	4.54545	9.69181e-05	#DIV/0!	0.308681	6.06061	2.81515e-06	2.63158	0.000135421	-4710.44	0.365165	2.63158	6.97368e-07	4.65116	0.000151535	-21629.5	0.351209
Corynebacterium_glucuronolyticum	8.69565	2.1987e-05	0	0	100	0.174857	0	0	5.26316	1.96316e-06	#DIV/0!	0.206069	5.26316	4.86579e-05	4.65116	5.27675e-06	89.1554	0.318746
Corynebacterium_glutamicum	0	0	0	0	#DIV/0!	#DIV/0!	0	0	0	0	#DIV/0!	#DIV/0!	0	0	2.32558	1.23954e-06	#DIV/0!	0.350402
Corynebacterium_jeikeium	17.3913	0.000119302	9.09091	5.2425e-05	56.057	0.347359	15.1515	8.13212e-05	5.26316	6.3429e-05	22.0019	0.80988	18.4211	0.000231534	16.2791	4.4514e-05	80.7743	0.0928624
Corynebacterium_kroppenstedtii	78.2609	0.0649347	59.0909	0.010129	84.4013	0.0172091	84.8485	0.090165	57.8947	0.0106542	88.1837	0.0128133	89.4737	0.115318	65.1163	0.0289043	74.9351	0.0294248	Prévalence and abundance Increase with ageing
Corynebacterium_lipophiloflavum	2.17391	0.000122726	0	0	100	0.330865	3.0303	0.00020627	2.63158	7.63158e-08	99.963	0.286622	2.63158	0.000187058	2.32558	1.8e-06	99.0377	0.294943
Corynebacterium_massiliense	26.087	0.000279222	0	0	100	0.00426139	21.2121	0.000280749	2.63158	7.89473e-09	99.9972	0.125559	23.6842	0.00141528	6.97674	1.01628e-06	99.9282	0.271606	Prevalence and abundance increase with ageing
Corynebacterium_mastitidis	15.2174	0.00118158	13.6364	0.000310984	73.6807	0.132588	15.1515	0.00260348	7.89474	6.18526e-05	97.6242	0.179418	10.5263	5.39632e-05	2.32558	1.17209e-06	97.828	0.101063
Corynebacterium_matruchotii	63.0435	0.00160121	54.5455	0.00074183	53.6706	0.377662	54.5455	0.00188307	52.6316	0.000839739	55.4059	0.352176	73.6842	0.00439538	60.4651	0.000708088	83.8902	0.226403
Corynebacterium_propinquum	17.3913	0.000209789	15.9091	0.0001322	36.9843	0.50773	18.1818	0.000427769	13.1579	6.05e-05	85.8569	0.202248	31.5789	0.000205797	16.2791	0.0001943	5.58673	0.939538
Corynebacterium_pseudodiphtheriticum	13.0435	3.63131e-05	15.9091	9.78636e-05	-169.5	0.308409	6.06061	2.73424e-05	15.7895	0.000178913	-554.343	0.180664	15.7895	0.000183784	20.9302	0.000129149	29.728	0.6883
Corynebacterium_pseudogenitalium	78.2609	0.00199684	65.9091	0.000499409	74.9901	0.0174045	87.8788	0.00218691	73.6842	0.000458463	79.036	0.0130555	76.3158	0.0010439	72.093	0.000494465	52.633	0.129716	Prevalence seems to increase with ageing
Corynebacterium_pyruviciproducens	8.69565	6.68022e-05	11.3636	0.000195932	-193.302	0.435044	12.1212	0.00010803	18.4211	0.000210526	-94.8772	0.538033	5.26316	0.000105747	13.9535	0.000160791	-52.0518	0.76041
Corynebacterium_resistens	0	0	0	0	#DIV/0!	#DIV/0!	3.0303	0.000102291	0	0	100	0.286446	2.63158	2.42105e-07	0	0	100	0.29028
Corynebacterium_sp_HFH0082	0	0	0	0	#DIV/0!	#DIV/0!	0	0	0	0	#DIV/0!	#DIV/0!	0	0	4.65116	0.000185819	#DIV/0!	0.2051
Corynebacterium_sp_KPL1859	0	0	0	0	#DIV/0!	#DIV/0!	0	0	0	0	#DIV/0!	#DIV/0!	0	0	4.65116	0.00010464	#DIV/0!	0.238726
Corynebacterium_striatum	4.34783	1.50217e-06	0	0	100	0.211433	0	0	5.26316	2.90263e-06	#DIV/0!	0.211343	5.26316	1.03474e-05	4.65116	6.20465e-06	40.0364	0.714588
Corynebacterium_tuberculostearicum	82.6087	0.00193693	88.6364	0.000746629	61.4529	0.0487708	87.8788	0.00213705	84.2105	0.000714569	66.5629	0.0240231	81.5789	0.00136979	83.7209	0.000596754	56.4346	0.215169	Prevalence decreased with ageing in crow's feet area
Corynebacterium_ulcerans	0	0	2.27273	9.56591e-06	#DIV/0!	0.309235	0	0	2.63158	5.53421e-06	#DIV/0!	0.355098	0	0	2.32558	9.75349e-06	#DIV/0!	0.350402
Corynebacterium_urealyticum	8.69565	0.000108102	2.27273	5.88864e-06	94.5527	0.290398	6.06061	0.0001233	0	0	100	0.261707	13.1579	4.58447e-05	4.65116	1.24744e-05	72.7899	0.311609

## Sheet: Lactobacilli All Zones
	Crow's Feet					Wrinkle					Control
	Old		Young				Old		Young				Old		Young
	Prevalence %	Average	Prevalence %	Average	% Change	p value	Prevalence %	Average	Prevalence %	Average	% Change	p value	Prevalence %	Average	Prevalence %	Average	% Change	p value
Bifidobacterium_animalis	0	0	6.81818	1.28455e-05	#DIV/0!	0.177357	0	0	2.63158	3.89474e-07	#DIV/0!	0.355098	0	0	4.65116	6.88372e-07	#DIV/0!	0.332142
Bifidobacterium_breve	4.34783	7.18108e-05	2.27273	1.85909e-06	97.4111	0.267	9.09091	0.000297503	5.26316	1.06316e-06	99.6426	0.274873	7.89474	0.000250579	4.65116	2.95605e-05	88.2031	0.289361
Bifidobacterium_dentium	4.34783	0.00013883	0	0	100	0.236059	6.06061	0.000281224	0	0	100	0.253995	7.89474	0.00034609	0	0	100	0.269048
Bifidobacterium_longum	4.34783	2.45717e-05	4.54545	5.36364e-07	97.8172	0.235652	3.0303	3.50909e-06	10.5263	1.55026e-05	-341.785	0.405079	7.89474	1.72132e-05	4.65116	1.00023e-05	41.8914	0.593542
Bifidobacterium_minimum	0	0	0	0	#DIV/0!	#DIV/0!	0	0	0	0	#DIV/0!	#DIV/0!	2.63158	7.36842e-08	0	0	100	0.29028
Bifidobacterium_pseudocatenulatum	0	0	2.27273	4.71637e-05	#DIV/0!	0.309235	0	0	5.26316	2.90579e-05	#DIV/0!	0.350291	0	0	0	0	#DIV/0!	#DIV/0!
Alloiococcus_otitis	2.17391	3.21739e-07	15.9091	5.2475e-05	-16209.8	0.0269749	0	0	13.1579	0.000129829	#DIV/0!	0.13364	5.26316	3.47105e-06	27.907	0.000238295	-6765.22	0.0383154
Lactobacillus_amylovorus	0	0	0	0	#DIV/0!	#DIV/0!	0	0	0	0	#DIV/0!	#DIV/0!	0	0	2.32558	4.60465e-07	#DIV/0!	0.350402
Lactobacillus_casei_paracasei	4.34783	8.37609e-06	2.27273	1.01591e-06	87.8713	0.366869	3.0303	2.23939e-06	7.89474	5.12105e-06	-128.68	0.443672	5.26316	5.93158e-06	6.97674	2.51861e-06	57.539	0.445888
Lactobacillus_coleohominis	0	0	4.54545	5.175e-05	#DIV/0!	0.265286	0	0	5.26316	5.9329e-05	#DIV/0!	0.281975	0	0	4.65116	4.78954e-05	#DIV/0!	0.345254
Lactobacillus_coryniformis	0	0	0	0	#DIV/0!	#DIV/0!	0	0	0	0	#DIV/0!	#DIV/0!	0	0	2.32558	2.61861e-06	#DIV/0!	0.350402
Lactobacillus_crispatus	6.52174	3.83261e-05	31.8182	0.00392938	-10152.5	0.0817064	0	0	39.4737	0.00545413	#DIV/0!	0.0819744	13.1579	0.000105308	39.5349	0.00308106	-2825.77	0.169996
Lactobacillus_curvatus	2.17391	1.02609e-06	0	0	100	0.330865	0	0	0	0	#DIV/0!	#DIV/0!	5.26316	2.49737e-06	2.32558	2.89768e-06	-16.0291	0.909048
Lactobacillus_delbrueckii	4.34783	9.55109e-05	6.81818	6.40068e-05	32.9848	0.774701	0	0	5.26316	1.55526e-05	#DIV/0!	0.244224	7.89474	2.97105e-06	6.97674	0.000103558	-3385.57	0.35769
Lactobacillus_farciminis	0	0	0	0	#DIV/0!	#DIV/0!	0	0	0	0	#DIV/0!	#DIV/0!	2.63158	6.44211e-06	0	0	100	0.29028
Lactobacillus_fermentum	4.34783	8.72174e-06	6.81818	4.11705e-05	-372.044	0.285159	3.0303	0.000172661	7.89474	3.47921e-05	79.8494	0.399516	7.89474	1.56289e-05	11.6279	0.000134816	-762.606	0.144887
Lactobacillus_gasseri	8.69565	4.605e-05	20.4545	0.00127735	-2673.82	0.0373561	9.09091	0.000166457	26.3158	0.00266492	-1500.96	0.0743454	10.5263	0.000118466	20.9302	0.00131112	-1006.75	0.0763175
Lactobacillus_helveticus	8.69565	0.0027006	9.09091	4.28068e-05	98.4149	0.324153	9.09091	0.000174342	10.5263	3.50632e-05	79.8883	0.204497	7.89474	0.00714128	9.30233	0.000248026	96.5269	0.303181
Lactobacillus_iners	17.3913	0.00498736	47.7273	0.00426894	14.4047	0.886813	15.1515	0.00689467	36.8421	0.00525258	23.8169	0.791536	21.0526	0.00113526	58.1395	0.00415425	-265.931	0.0820158
Lactobacillus_ingluviei	0	0	0	0	#DIV/0!	#DIV/0!	0	0	0	0	#DIV/0!	#DIV/0!	2.63158	1.16132e-05	0	0	100	0.29028
Lactobacillus_jensenii	8.69565	0.000113128	18.1818	0.000335039	-196.158	0.431744	12.1212	0.000606448	18.4211	0.000379116	37.4859	0.63501	7.89474	0.000292108	23.2558	0.000765268	-161.981	0.408677
Lactobacillus_oris	0	0	0	0	#DIV/0!	#DIV/0!	0	0	2.63158	7.07894e-07	#DIV/0!	0.355098	0	0	0	0	#DIV/0!	#DIV/0!
Lactobacillus_plantarum	2.17391	1.37913e-05	6.81818	3.85568e-05	-179.573	0.424017	6.06061	4.80151e-05	7.89474	1.46132e-05	69.5655	0.339929	5.26316	4.42895e-06	4.65116	4.48558e-05	-912.788	0.379134
Lactobacillus_reuteri	2.17391	3.31739e-06	2.27273	1.73682e-05	-423.55	0.419349	3.0303	3.69969e-05	5.26316	2.76789e-05	25.1859	0.837638	0	0	2.32558	5.42209e-05	#DIV/0!	0.350402
Lactobacillus_rhamnosus	0	0	2.27273	4.56818e-06	#DIV/0!	0.309235	3.0303	7.43333e-06	5.26316	7.98421e-06	-7.41096	0.955478	5.26316	0.000197429	4.65116	4.05814e-06	97.9445	0.261958
Lactobacillus_rossiae	0	0	0	0	#DIV/0!	#DIV/0!	0	0	0	0	#DIV/0!	#DIV/0!	0	0	2.32558	2.08372e-06	#DIV/0!	0.350402
Lactobacillus_sakei	2.17391	1.18261e-06	0	0	100	0.330865	0	0	0	0	#DIV/0!	#DIV/0!	0	0	0	0	#DIV/0!	#DIV/0!
Lactobacillus_salivarius	2.17391	6.5e-06	2.27273	5.86364e-07	90.979	0.377881	3.0303	3.27606e-05	2.63158	7.73684e-07	97.6384	0.298064	0	0	2.32558	1.23954e-06	#DIV/0!	0.350402
Lactobacillus_vaginalis	2.17391	3.08696e-07	2.27273	4.07113e-05	-13088.2	0.312911	0	0	7.89474	4.33053e-05	#DIV/0!	0.280611	2.63158	5.81579e-07	6.97674	5.09628e-05	-8662.84	0.294801
Lactococcus_lactis	41.3043	0.000535639	40.9091	0.00209099	-290.373	0.165531	42.4242	0.0010345	47.3684	0.00147183	-42.2749	0.657856	52.6316	0.00142519	60.4651	0.00126442	11.2807	0.864268
Lactococcus_raffinolactis	2.17391	1.38587e-05	0	0	100	0.330865	3.0303	1.55364e-05	0	0	100	0.286446	0	0	0	0	#DIV/0!	#DIV/0!

## Sheet: Lactobacilli  No Prevalence Old
	Crow's Feet					Wrinkle					Control
	Old		Young				Old		Young				Old		Young
	Prevalence %	Average	Prevalence %	Average	% Change	p value	Prevalence %	Average	Prevalence %	Average	% Change	p value	Prevalence %	Average	Prevalence %	Average	% Change	p value
Bifidobacterium animalis	0	0	6.81818	1.28455e-05	not calculated	0.177357	0	0	2.63158	3.89474e-07	not calculated	0.355098	0	0	4.65116	6.88372e-07	not calculated	0.332142
Bifidobacterium pseudocatenulatum	0	0	2.27273	4.71637e-05	not calculated	0.309235	0	0	5.26316	2.90579e-05	not calculated	0.350291	0	0	0	0	not calculated	#DIV/0!
Alloiococcus otitis	2.17391	3.21739e-07	15.9091	5.2475e-05	-16209.8	0.0269749	0	0	13.1579	0.000129829	not calculated	0.13364	5.26316	3.47105e-06	27.907	0.000238295	-6765.22	0.0383154
Lactobacillus coleohominis	0	0	4.54545	5.175e-05	not calculated	0.265286	0	0	5.26316	5.9329e-05	not calculated	0.281975	0	0	4.65116	4.78954e-05	not calculated	0.345254
Lactobacillus crispatus	6.52174	3.83261e-05	31.8182	0.00392938	-10152.5	0.0817064	0	0	39.4737	0.00545413	not calculated	0.0819744	13.1579	0.000105308	39.5349	0.00308106	-2825.77	0.169996
Lactobacillus delbrueckii	4.34783	9.55109e-05	6.81818	6.40068e-05	32.9848	0.774701	0	0	5.26316	1.55526e-05	not calculated	0.244224	7.89474	2.97105e-06	6.97674	0.000103558	-3385.57	0.35769
Lactobacillus gasseri	8.69565	4.605e-05	20.4545	0.00127735	-2673.82	0.0373561	9.09091	0.000166457	26.3158	0.00266492	-1500.96	0.0743454	10.5263	0.000118466	20.9302	0.00131112	-1006.75	0.0763175
Lactobacillus iners	17.3913	0.00498736	47.7273	0.00426894	14.4047	0.886813	15.1515	0.00689467	36.8421	0.00525258	23.8169	0.791536	21.0526	0.00113526	58.1395	0.00415425	-265.931	0.0820158

## Sheet: Streptococcus All Zones
	Crow's Feet					Wrinkle					Control
	Old		Young				Old		Young				Old		Young
	Prevalence %	Average	Prevalence %	Average	% Change	p value	Prevalence %	Average	Prevalence %	Average	% Change	p value	Prevalence %	Average	Prevalence %	Average	% Change	p value
Streptococcus_agalactiae	4.34783	1.22174e-05	6.81818	0.000185048	-1414.63	0.176497	3.0303	6.74818e-05	7.89474	0.000317324	-370.236	0.312452	2.63158	3.41395e-05	4.65116	0.000278649	-716.208	0.247657
Streptococcus_anginosus	30.4348	0.000478978	27.2727	0.000730393	-52.4898	0.67496	33.3333	0.000807491	31.5789	0.000339195	57.994	0.234875	39.4737	0.00147844	30.2326	0.000359737	75.6677	0.129108
Streptococcus_australis	45.6522	0.000995904	38.6364	0.000356466	64.2068	0.232061	48.4848	0.00111772	44.7368	0.000381403	65.8769	0.160667	42.1053	0.000521824	55.814	0.000539293	-3.34777	0.944653
Streptococcus_canis	0	0	0	0	#DIV/0!	#DIV/0!	0	0	0	0	#DIV/0!	#DIV/0!	0	0	4.65116	8.25582e-07	#DIV/0!	0.286026
Streptococcus_constellatus	4.34783	1.52217e-05	4.54545	1.06568e-05	29.9895	0.743539	6.06061	3.19939e-05	2.63158	3.80158e-05	-18.8218	0.895873	10.5263	1.36289e-05	6.97674	1.11744e-05	18.0097	0.864134
Streptococcus_cristatus	32.6087	0.00032122	20.4545	5.95136e-05	81.4726	0.0513218	24.2424	0.000188755	21.0526	6.36368e-05	66.2859	0.109705	47.3684	0.000570513	32.5581	0.000105	81.5955	0.106673
Streptococcus_equi	4.34783	5.78261e-06	0	0	100	0.329201	0	0	0	0	#DIV/0!	#DIV/0!	2.63158	6.25526e-06	0	0	100	0.29028
Streptococcus_gordonii	67.3913	0.000954326	43.1818	0.000252659	73.5249	0.014867	69.697	0.00152459	44.7368	0.000323566	78.7769	0.0332693	76.3158	0.00216469	46.5116	0.000592839	72.6132	0.116261
Streptococcus_infantarius	0	0	0	0	#DIV/0!	#DIV/0!	0	0	0	0	#DIV/0!	#DIV/0!	0	0	2.32558	7.04652e-07	#DIV/0!	0.350402
Streptococcus_infantis	47.8261	0.00255482	63.6364	0.000589864	76.9117	0.159648	72.7273	0.0027534	63.1579	0.00101932	62.9796	0.0627291	60.5263	0.00153831	55.814	0.00130067	15.4477	0.72253
Streptococcus_intermedius	41.3043	0.000499191	25	0.000103905	79.1854	0.171076	42.4242	0.00115256	26.3158	0.000161353	86.0005	0.107603	42.1053	0.00054026	39.5349	0.000150067	72.2231	0.0639857
Streptococcus_lutetiensis	2.17391	4.13043e-08	0	0	100	0.330865	0	0	0	0	#DIV/0!	#DIV/0!	0	0	0	0	#DIV/0!	#DIV/0!
Streptococcus_mitis_oralis_pneumoniae	100	0.0126832	95.4545	0.0069006	45.5927	0.132179	100	0.0131649	94.7368	0.00474053	63.9912	0.00165668	97.3684	0.0101509	100	0.00593172	41.5643	0.0833378
Streptococcus_mutans	26.087	0.00104377	9.09091	4.40977e-05	95.7751	0.194254	30.303	0.00409917	13.1579	0.000140611	96.5698	0.207315	39.4737	0.00242508	11.6279	7.31535e-05	96.9835	0.0730377
Streptococcus_oligofermentans	10.8696	1.25522e-05	4.54545	9.59091e-07	92.3592	0.166697	3.0303	1.30485e-05	5.26316	1.71053e-06	86.891	0.358079	13.1579	3.23026e-05	16.2791	1.33116e-05	58.7909	0.44036
Streptococcus_parasanguinis	69.5652	0.00265796	54.5455	0.00132781	50.0441	0.111325	69.697	0.00482052	55.2632	0.00199827	58.5466	0.149052	73.6842	0.00507264	62.7907	0.00149526	70.5231	0.0863091
Streptococcus_peroris	6.52174	1.26e-05	9.09091	1.15045e-05	8.69411	0.93331	6.06061	2.68152e-05	5.26316	3.25e-06	87.88	0.19083	7.89474	4.22579e-05	18.6047	1.07651e-05	74.5252	0.281615
Streptococcus_pseudopneumoniae	0	0	6.81818	1.42727e-06	#DIV/0!	0.103173	0	0	13.1579	1.41579e-05	#DIV/0!	0.137085	2.63158	2.29474e-06	13.9535	1.76837e-05	-670.621	0.229333
Streptococcus_ratti	2.17391	1.3913e-07	0	0	100	0.330865	3.0303	1.71212e-06	0	0	100	0.286446	2.63158	9.18947e-06	0	0	100	0.29028
Streptococcus_salivarius	67.3913	0.0018007	56.8182	0.000993786	44.8112	0.396787	75.7576	0.00479427	60.5263	0.00145257	69.7019	0.231591	71.0526	0.00309701	72.093	0.00131054	57.6838	0.312363
Streptococcus_sanguinis	93.4783	0.0038742	65.9091	0.00176065	54.5545	0.134169	84.8485	0.00529111	76.3158	0.00281659	46.7675	0.129015	86.8421	0.00908345	83.7209	0.00308784	66.0059	0.169071
Streptococcus_sobrinus	2.17391	2.07087e-05	2.27273	7.72273e-06	62.7078	0.565053	3.0303	3.22667e-05	2.63158	4.05526e-06	87.432	0.355855	2.63158	4.10816e-05	4.65116	5.52326e-06	86.5554	0.364058
Streptococcus_sp_2_1_36FAA	0	0	2.27273	0.000382125	#DIV/0!	0.309235	0	0	2.63158	0.000916658	#DIV/0!	0.355098	0	0	0	0	#DIV/0!	#DIV/0!
Streptococcus_sp_BS35b	4.34783	7.45652e-06	4.54545	0.000260411	-3392.4	0.241225	3.0303	3.94667e-05	0	0	100	0.286446	2.63158	0.000102771	2.32558	0.000103691	-0.894858	0.995012
Streptococcus_sp_M334	0	0	0	0	#DIV/0!	#DIV/0!	0	0	0	0	#DIV/0!	#DIV/0!	0	0	2.32558	0.000121428	#DIV/0!	0.350402
Streptococcus_thermophilus	60.8696	0.00204427	59.0909	0.00142514	30.286	0.491752	69.697	0.00162379	68.4211	0.00108829	32.9786	0.365192	76.3158	0.00417179	69.7674	0.0013823	66.8656	0.0855805
Streptococcus_tigurinus	32.6087	0.00058935	25	0.000318734	45.9177	0.446281	48.4848	0.00159162	34.2105	0.000489418	69.2503	0.195044	44.7368	0.00140731	46.5116	0.000234716	83.3216	0.198224
Streptococcus_uberis	2.17391	4.6087e-06	0	0	100	0.330865	3.0303	2.82424e-06	0	0	100	0.286446	2.63158	2.43658e-05	0	0	100	0.29028
Streptococcus_vestibularis	39.1304	0.000826091	11.3636	0.000280259	66.0741	0.129742	30.303	0.00483929	18.4211	0.000409229	91.5436	0.267635	36.8421	0.000952776	20.9302	0.000190695	79.9853	0.0351336

[truncated: 1 more sheets: Staphylococci All Zones]
