# Supplementary material for: Facial Skin Microbiome Composition and Functional Shift with Aging
Source: Microorganisms. 2024 May 18;12(5):1021. doi: 10.3390/microorganisms12051021 (PMC11124346; doi:10.3390/microorganisms12051021)
Supplement: Supplementary file 1 [file microorganisms-12-01021-s001.zip › microorganisms-2873879-supplementary/supplementary Table S2.xlsx]

## Sheet: Feuil1
Species_simple	Variable	p-Value	Estimate 1
Lactobacillus_crispatus	Personal Birth	0.003	0.137
Anaerococcus_vaginalis	Personal Birth	0.005	0.124
Varibaculum_cambriense	Personal Birth	0.005	0.112
Staphylococcus_haemolyticus	Personal Birth	0.006	0.089
Streptococcus_infantis	Personal Birth	0.005	-0.172
Acinteobacter_ursinggii	Personal Birth	0.005	-0.149
Gemella_sanguinis	Personal Birth	0.004	-0.122
Streptococcus _australis	Personal Birth	0.008	-0.115
Prevotella_nanceiensis	Personal Birth	0.005	-0.104
Haemophilus_sputorum	Personal Birth	0.005	-0.090
1 +estimate = vaginal birth, -estimate = C section birth
